# Supplementary material for: Confidence as a Common Currency between Vision and Audition
Source: PLoS One. 2016 Jan 25;11(1):e0147901. doi: 10.1371/journal.pone.0147901 (PMC4726649; doi:10.1371/journal.pone.0147901)
Supplement: S1 File — (ZIP) [file pone.0147901.s001.zip]

Archive with 4 entries (3 files):
- data/
- data/data.csv
- data/data.mat
- data/info.txt
