# Supplementary material for: Confidence as a Common Currency between Vision and Audition
Source: PLoS One. 2016 Jan 25;11(1):e0147901. doi: 10.1371/journal.pone.0147901 (PMC4726649; doi:10.1371/journal.pone.0147901)
Supplement: S1 File — (ZIP) [file pone.0147901.s001.zip › data/data.csv]

sub	task1	task2	across	x1	x2	resp1	resp2	resp1RT	resp2RT	conf	confRT	O1_stim1	O1_stim2	O2_stim1	O2_stim2	F1_stim1	F1_stim2	F2_stim1	F2_stim2
1	1	2	1	2.9183	4.2817	1	2	4.1443	1.1781	2	1.6897	2.8851	5.8034	-0.74805	-0.74805	496.92	496.92	399.94	512.15
1	1	2	1	4.3456	3.4984	2	2	1.8173	0.64297	1	0.89343	3.0701	7.4156	2.5624	2.5624	384.28	384.28	478.72	585.93
1	1	2	1	-2.9183	-4.2817	1	1	0.91908	0.83872	2	0.61836	1.8084	-1.1099	-2.2239	-2.2239	439.33	439.33	402.06	313.97
1	1	2	1	-2.1351	-3.4984	1	1	0.79984	1.8967	2	1.0477	1.0603	-1.0747	-3.3768	-3.3768	467.59	467.59	396.44	323.9
1	1	2	1	-1.3518	-2.7152	1	1	0.79543	0.45639	2	0.55626	0.52597	-0.82584	3.703	3.703	427.37	427.37	416.09	355.69
1	1	2	1	5.7728	2.7152	2	2	0.71623	0.6511	1	0.44053	-1.4737	4.2991	-1.96	-1.96	409.3	409.3	371.25	434.29
1	1	2	1	4.9895	1.9319	2	2	0.66146	0.88305	2	0.45518	3.8814	8.8709	-0.13213	-0.13213	391.74	391.74	413.51	462.33
1	1	2	1	-0.56854	-1.9319	1	2	0.79523	0.67018	1	0.64522	2.4831	1.9146	-2.602	-2.602	374.97	374.97	483.11	432.1
1	1	2	1	4.2063	1.1486	2	2	0.63359	0.4144	1	0.45957	1.8455	6.0518	-2.8282	-2.8282	378.3	378.3	395.09	422.19
1	1	2	1	0.21473	-3.3591	2	1	0.63255	1.3456	2	0.53174	2.3255	2.5402	1.7826	1.7826	480.23	480.23	399.15	328.75
1	1	2	1	3.423	0.36537	2	1	0.82909	1.3059	2	0.35531	2.2951	5.7181	-0.81941	-0.81941	494.12	494.12	485.08	495.42
1	1	2	1	-1.2125	-4.7864	1	1	0.66722	0.46419	2	0.40417	-1.3061	-2.5186	-3.4167	-3.4167	387.65	387.65	426.51	323.49
1	1	2	1	-2.6397	-4.0031	1	1	0.59642	0.36869	2	0.32136	-3.8006	-6.4403	2.3801	2.3801	459.37	459.37	492.07	390.48
1	1	2	1	-1.8565	-3.2198	2	1	0.73228	0.24226	2	0.39295	-3.0121	-4.8686	-1.4566	-1.4566	431.37	431.37	410.47	340.81
1	1	2	1	-3.2837	-2.4366	1	1	0.33689	0.50188	2	0.39667	-1.8693	-5.153	-1.8124	-1.8124	448.34	448.34	375.71	326.38
1	1	2	1	2.6397	1.7926	2	2	0.83726	0.81819	1	0.4608	0.087933	2.7277	2.5126	2.5126	488.98	488.98	464.54	515.22
1	1	2	1	-4.7109	-1.6533	1	1	0.86574	0.47606	2	0.41928	-1.3588	-6.0697	2.3924	2.3924	485.75	485.75	376.65	342.35
1	1	2	1	1.8565	3.2198	2	2	0.49612	0.42427	2	0.43553	-2.3445	-0.48798	-3.2681	-3.2681	481.15	481.15	376.53	453.49
1	1	2	1	-3.9277	-0.87004	1	1	0.35448	0.72687	1	0.38647	1.4941	-2.4336	-1.8579	-1.8579	447.65	447.65	436.59	415.19
1	1	2	1	-3.1444	-0.086776	1	2	0.22614	0.50853	2	0.3524	-3.8484	-6.9928	3.0281	3.0281	491.44	491.44	521.77	519.16
1	1	2	1	-2.3611	-1.514	1	1	0.42443	0.2899	1	0.36091	-0.37656	-2.7377	2.6925	2.6925	500.71	500.71	470.5	431.1
1	1	2	1	-1.5779	-2.9412	1	1	0.50688	0.49704	2	0.36814	-0.49757	-2.0754	2.8053	2.8053	371.71	371.71	416.53	351.45
1	1	2	1	-0.79461	-2.158	1	1	0.29664	0.38553	2	0.38673	-1.7761	-2.5708	1.0783	1.0783	393.59	393.59	469.61	414.57
1	1	2	1	1.0732	2.4366	1	2	0.46679	0.3522	2	0.34589	-0.15836	0.91485	-3.429	-3.429	449.89	449.89	403.08	464
1	1	2	1	-0.011344	-1.3747	1	1	0.45173	0.67551	1	0.38218	0.78857	0.77722	-0.12768	-0.12768	405.35	405.35	434.93	401.73
1	1	2	1	0.77192	-0.59145	2	1	0.62963	0.43156	2	0.38893	-1.0785	-0.30663	1.9142	1.9142	502.17	502.17	415.25	401.3
1	1	2	1	-0.65531	0.19182	1	1	0.24362	0.41622	2	0.66877	-1.9166	-2.5719	-2.3363	-2.3363	472.73	472.73	389.49	393.83
1	1	2	1	2.5004	1.6533	1	2	0.43316	0.21851	2	0.38984	3.9204	6.4208	-0.59638	-0.59638	454.67	454.67	429.76	472.82
1	1	2	1	-2.0826	0.97509	1	2	0.21289	0.39201	1	0.35604	2.3286	0.24607	3.459	3.459	467.92	467.92	425.77	450.44
1	1	2	1	-1.2993	-0.45215	1	2	0.28328	0.48491	1	0.36174	3.5556	2.2563	1.143	1.143	404.51	404.51	471.93	459.76
1	1	2	1	3.9277	0.87004	2	2	0.45013	0.37401	2	0.35091	2.0346	5.9623	0.40962	0.40962	399.17	399.17	477.35	501.96
1	1	2	1	5.3549	0.086776	2	2	0.42481	0.24833	2	0.52439	-1.4153	3.9396	-2.8628	-2.8628	440.02	440.02	492.66	495.14
1	1	2	1	-0.51602	-1.8794	1	1	0.14221	0.41064	1	0.60719	2.9448	2.4288	2.4438	2.4438	379.39	379.39	396.4	355.62
1	1	2	1	0.26725	-3.3066	2	1	0.61329	0.40458	1	0.80604	-3.7356	-3.4683	-3.8285	-3.8285	474.78	474.78	504.35	416.66
1	1	2	1	4.5717	-0.69649	1	2	0.41296	0.32149	2	0.40805	3.1035	7.6752	3.9709	3.9709	450.51	450.51	494.72	475.21
1	1	2	1	-1.16	-2.5234	1	1	0.56023	0.55361	2	0.35286	0.37517	-0.78482	2.7365	2.7365	515.67	515.67	492.63	425.81
1	1	2	1	5.9989	-1.4798	2	1	0.25035	0.36886	2	0.60911	-0.013181	5.9857	-2.5775	-2.5775	415.96	415.96	397.51	364.95
1	1	2	1	7.4261	-0.052522	2	1	0.35851	0.23549	1	0.4829	-1.4838	5.9423	0.75784	0.75784	387.12	387.12	455.4	454.02
1	1	2	1	6.6429	1.3747	2	2	0.30247	1.3087	2	1.4567	0.11026	6.7531	0.59779	0.59779	521.78	521.78	429.47	464.96
1	1	2	1	5.8596	2.802	2	2	0.42732	0.33484	2	0.88101	3.4627	9.3223	-2.7168	-2.7168	482.54	482.54	477.01	560.81
1	1	2	1	5.0763	2.0187	2	2	0.34778	0.25915	1	0.35327	-0.82155	4.2548	-3.8312	-3.8312	388.46	388.46	521.62	586.13
1	1	2	1	4.2931	1.2354	2	2	0.33676	0.74252	1	0.4054	-0.031406	4.2616	-3.9228	-3.9228	502.23	502.23	437.28	469.62
1	1	2	1	3.5098	0.45215	2	2	0.58836	0.38156	2	0.73104	3.0449	6.5547	2.6877	2.6877	437.52	437.52	450.83	462.76
1	1	2	1	-2.5872	-1.7401	1	1	0.61217	0.42155	2	0.78425	-1.5374	-4.1246	-1.4801	-1.4801	413.6	413.6	450.24	407.18
1	1	2	1	2.7265	-0.33112	1	1	0.61617	0.41932	2	0.42414	3.6174	6.3439	1.2242	1.2242	513.51	513.51	508.42	498.79
1	1	2	1	4.1538	1.0961	1	2	0.49492	0.38203	2	0.52731	3.9097	8.0635	-2.7558	-2.7558	471.72	471.72	495.16	527.52
1	1	2	1	5.581	2.5234	2	2	0.72942	0.54555	2	0.52854	-0.010411	5.5706	3.5452	3.5452	383.43	383.43	491.5	568.62
1	1	2	1	-1.804	-0.95682	1	1	0.29692	0.49009	1	0.70188	3.3018	1.4979	3.2087	3.2087	399.21	399.21	403.76	382.05
1	1	2	1	-1.0207	-0.17355	2	1	0.57781	0.78794	2	0.46685	-3.2797	-4.3004	-1.353	-1.353	471.37	471.37	472.17	467.46
1	1	2	1	-2.4479	0.60972	1	1	0.31894	0.66629	2	1.4391	-1.2792	-3.7271	0.55021	0.55021	391.01	391.01	403.31	417.77
1	1	2	1	-3.8752	1.393	1	2	0.44305	0.4191	2	0.75317	2.528	-1.3472	-0.53906	-0.53906	456.98	456.98	475.14	514.95
1	1	2	1	7.0082	1.7401	2	2	0.45781	0.51055	2	0.34185	-1.2005	5.8077	-2.7905	-2.7905	387.75	387.75	429.66	475.09
1	1	2	1	-3.0919	-0.034254	1	1	0.27746	0.23416	2	0.43263	2.1101	-0.98178	3.7179	3.7179	442.51	442.51	425.4	424.56
1	1	2	1	6.225	0.95682	2	2	0.32506	0.24464	2	0.37784	-0.80492	5.42	1.752	1.752	506.76	506.76	449.86	475.42
1	1	2	1	5.4417	0.17355	2	1	0.29628	0.63436	2	0.32927	1.3131	6.7548	-3.6026	-3.6026	438.29	438.29	389.78	393.7
1	1	2	1	-2.3086	-1.4615	1	1	0.28338	0.3396	2	0.57863	2.1494	-0.15918	1.6654	1.6654	398.85	398.85	431.84	396.88
1	1	2	1	-1.5254	-0.67822	1	2	0.44362	0.46274	2	0.29985	-0.81893	-2.3443	0.78629	0.78629	434.14	434.14	508.89	489.34
1	1	2	1	4.6584	1.6008	2	2	0.38345	0.38994	2	0.43471	-1.8639	2.7945	-0.64005	-0.64005	436.03	436.03	474.26	520.2
1	1	2	1	-0.74209	-2.1055	1	1	0.28174	0.32301	1	0.77175	-0.022843	-0.76493	-0.42261	-0.42261	468.25	468.25	413.32	365.99
1	1	2	1	3.8752	3.028	2	2	0.30637	0.30599	2	0.52915	-1.2427	2.6325	0.83581	0.83581	437.14	437.14	496.43	591.32
1	1	2	1	0.041178	-3.5327	1	1	0.37931	0.32159	2	0.53036	-3.4138	-3.3727	-2.7078	-2.7078	520.94	520.94	398.39	324.86
1	1	2	1	0.82445	-2.7494	1	1	0.34606	0.73544	1	1.0001	1.2385	2.063	-3.6403	-3.6403	426.14	426.14	399.04	340.44
1	1	2	1	3.0919	2.2448	1	2	0.36699	0.35405	2	0.32213	1.2397	4.3316	2.0965	2.0965	436.41	436.41	522.1	594.38
1	1	2	1	1.6077	-1.9662	1	1	0.16473	0.32549	2	0.37389	3.7761	5.3838	2.3295	2.3295	463.75	463.75	457.63	408.5
1	1	2	1	4.5191	1.4615	2	2	0.26064	0.34087	1	0.54169	-0.97875	3.5404	-2.7208	-2.7208	457.5	457.5	461.11	501.73
1	1	2	1	5.9464	0.67822	2	2	0.39935	0.22564	2	0.33035	-3.4828	2.4636	-3.0489	-3.0489	381.89	381.89	510.67	531.07
1	1	2	1	5.1631	-0.10504	2	1	0.17033	0.28682	2	0.72103	-3.8277	1.3354	-1.9542	-1.9542	443.04	443.04	416.14	413.62
1	1	2	1	2.391	-1.1829	2	1	0.27486	0.38615	1	0.55124	-0.17283	2.2181	3.4456	3.4456	395.65	395.65	450.29	420.55
1	1	2	1	0.96374	-0.39963	2	1	0.3616	0.44407	2	0.74254	1.0213	1.985	3.0583	3.0583	500.01	500.01	380.87	372.18
1	1	2	1	4.3798	1.3222	2	2	0.38385	0.32564	2	0.47656	2.4516	6.8314	-0.23527	-0.23527	408.84	408.84	449.17	484.81
1	1	2	1	3.5966	2.7494	2	2	0.33463	0.26603	2	0.40788	-3.7328	-0.1362	2.4834	2.4834	442.84	442.84	406.97	477.02
1	1	2	1	-0.46349	0.38364	1	2	0.22218	0.48427	2	1.0371	2.5621	2.0986	3.0593	3.0593	520.84	520.84	415.89	425.21
1	1	2	1	2.8133	1.9662	2	2	0.2421	0.54424	1	0.68753	-2.5123	0.30103	-1.2316	-1.2316	459.79	459.79	379.19	424.79
1	1	2	1	2.03	1.1829	2	2	0.36203	1.0361	2	0.35471	1.4843	3.5144	-1.3006	-1.3006	497.34	497.34	413.55	442.79
1	1	2	1	-1.8907	-1.0436	1	1	0.4017	0.34797	2	0.37677	2.1586	0.26782	2.5613	2.5613	387.96	387.96	414.07	389.84
1	1	2	1	-1.1075	-2.4708	1	1	0.2243	0.23475	2	0.36222	3.9751	2.8676	3.0668	3.0668	422.21	422.21	375.67	325.71
1	1	2	1	1.2468	0.39963	2	2	0.44131	0.21114	1	0.40182	-1.089	0.15778	-2.0976	-2.0976	448.57	448.57	462.49	473.29
1	1	2	1	0.46349	-0.38364	1	1	0.25642	0.69562	2	0.49244	3.0076	3.4711	-1.7486	-1.7486	379.98	379.98	419.83	410.63
1	1	2	1	1.8907	1.0436	2	2	0.41422	0.4064	2	1.0002	-1.1845	0.70625	2.6441	2.6441	388.36	388.36	478.61	508.35
1	1	2	1	3.318	2.4708	2	2	0.277	0.43201	2	0.74003	-3.948	-0.63008	-1.432	-1.432	469.58	469.58	515.53	594.62
1	1	2	1	-0.32419	-1.6876	2	1	0.3816	1.0583	2	0.4647	-3.7308	-4.055	1.456	1.456	399.91	399.91	370.83	336.39
1	1	2	1	2.5347	1.6876	2	2	0.43703	0.45181	2	0.35714	-3.9753	-1.4406	-3.9627	-3.9627	472.99	472.99	437.37	482.15
1	1	2	1	1.7514	0.9043	2	2	0.34336	0.5188	2	0.39323	-2.6698	-0.91835	-1.3234	-1.3234	484.02	484.02	400.6	422.08
1	1	2	1	0.96816	0.12103	1	2	0.18335	0.33971	2	0.25885	0.27254	1.2407	0.24075	0.24075	465.32	465.32	497.1	500.59
1	1	2	1	-1.7514	-0.9043	1	1	0.18375	0.18959	2	0.36783	1.2921	-0.45932	-3.4913	-3.4913	487.46	487.46	383.37	363.86
1	1	2	1	2.3954	-0.66224	1	2	0.38446	0.37921	1	0.56215	2.5957	4.9911	-1.5684	-1.5684	470.03	470.03	442.56	425.95
1	1	2	1	-3.1787	-0.12103	1	1	0.45667	0.29685	2	0.38935	-3.812	-6.9907	-1.7883	-1.7883	430.56	430.56	377.27	374.64
1	1	2	1	3.8226	-1.4455	1	1	0.43622	0.61477	2	0.37135	2.3868	6.2094	-2.5151	-2.5151	512.87	512.87	382.91	352.23
1	1	2	1	5.2499	-0.018269	2	2	0.48433	0.5323	2	0.39473	0.33389	5.5838	2.8074	2.8074	421.17	421.17	487.39	486.88
1	1	2	1	6.6771	1.409	2	2	0.47463	0.24496	2	0.85779	2.8069	9.484	-0.51966	-0.51966	442.32	442.32	428.76	465.11
1	1	2	1	5.8938	0.6257	2	2	0.31893	0.43624	2	0.39005	-2.2136	3.6802	3.0046	3.0046	457.65	457.65	455.77	472.55
1	1	2	1	5.1106	-0.15757	2	1	0.37255	0.2241	1	1.0389	1.8838	6.9943	3.023	3.023	502.44	502.44	377.32	373.9
1	1	2	1	4.3273	1.2697	2	2	0.33927	0.22191	1	1.0406	0.021928	4.3492	0.8815	0.8815	451.34	451.34	505.27	543.72
1	1	2	1	-2.3954	0.66224	1	1	0.38775	0.34809	2	0.52691	0.25964	-2.1358	0.051652	0.051652	372.21	372.21	399.32	414.89
1	1	2	1	-1.6121	1.4455	1	2	0.16826	1.6097	1	0.96925	-1.1076	-2.7198	-1.1897	-1.1897	492.61	492.61	440.35	478.7
1	1	2	1	-0.82887	0.018269	1	2	0.34483	0.73344	2	0.40857	-0.66506	-1.4939	2.7962	2.7962	456.98	456.98	522.45	523
1	1	2	1	-0.045598	-1.409	1	1	0.45509	0.4645	2	0.39467	-0.7423	-0.7879	-1.4898	-1.4898	504.97	504.97	444.22	409.5
1	1	2	1	0.73767	-2.8362	1	2	0.14629	0.94337	2	0.78292	2.1007	2.8383	-3.3295	-3.3295	520.32	520.32	483.81	410.7
1	1	2	1	1.5209	-4.2634	1	1	0.19076	0.21647	1	0.64296	0.0025506	1.5235	1.973	1.973	486.56	486.56	383.97	300.15
1	1	2	1	2.3042	-5.6907	2	1	0.36038	0.23208	2	0.47726	-0.54285	1.7614	-3.7431	-3.7431	432.16	432.16	376.22	270.83
1	2	1	1	4.2817	2.9183	2	1	0.24728	0.44781	1	0.42407	-0.47745	-0.47745	-3.1253	-0.20692	398.97	510.92	494.58	494.58
1	2	1	1	-4.2817	-2.9183	1	1	0.63368	0.27023	2	1.0072	0.30615	0.30615	-2.2075	-5.1259	411.46	321.3	498.82	498.82
1	2	1	1	3.7478	3.8911	2	2	0.33622	0.21934	2	0.36231	0.3998	0.3998	-3.326	0.56512	453.45	563.06	486	486
1	2	1	1	-3.7478	-2.3845	1	1	0.78268	0.37457	1	0.36227	1.0007	1.0007	-1.3775	-3.762	376.36	303.1	396.79	396.79
1	2	1	1	3.214	4.8639	2	2	0.34266	0.21917	1	0.37823	3.2906	3.2906	0.75258	5.6165	425.2	511.94	465.77	465.77
1	2	1	1	2.6801	4.33	2	2	1.1016	0.41824	1	0.38574	0.68596	0.68596	3.9017	8.2318	450.24	525.62	486.2	486.2
1	2	1	1	-3.214	-1.8506	1	2	0.29246	0.32835	1	0.3864	-2.578	-2.578	-1.9888	-3.8394	380.31	315.88	386.29	386.29
1	2	1	1	2.1463	3.7962	2	2	0.27498	0.1852	1	0.391	-1.6912	-1.6912	-1.4224	2.3738	522.24	591.16	397.62	397.62
1	2	1	1	-2.6801	-2.8234	1	1	0.56272	0.33133	2	0.3137	-2.3222	-2.3222	-1.4285	-4.2519	463.18	396.75	377.95	377.95
1	2	1	1	-2.1463	-3.7962	1	1	0.30266	0.227	2	0.95546	-0.061379	-0.061379	-2.586	-6.3821	406.71	359.29	505.87	505.87
1	2	1	1	1.6124	3.2623	2	2	0.35121	0.1727	2	0.35606	2.6628	2.6628	-3.634	-0.37169	505.12	554.43	452.58	452.58
1	2	1	1	-1.6124	-3.2623	1	1	0.52687	0.17914	2	0.3664	-1.8763	-1.8763	0.70641	-2.5559	426.83	388.87	492.94	492.94
1	2	1	1	1.0785	2.7285	1	2	0.77679	0.52605	1	0.33159	-3.0765	-3.0765	2.18	4.9085	477.84	508.56	438	438
1	2	1	1	2.0513	2.1946	2	2	0.79245	0.18104	2	0.54945	-1.9464	-1.9464	-3.3134	-1.1188	378.29	425.88	482.02	482.02
1	2	1	1	-1.0785	-2.7285	2	1	0.57693	0.31813	1	0.34724	0.93326	0.93326	-3.699	-6.4275	470.49	442.07	438.49	438.49
1	2	1	1	3.0241	1.6607	2	2	0.52688	0.20591	1	0.32398	0.58292	0.58292	-0.90903	0.7517	421.51	501.96	391.48	391.48
1	2	1	1	2.4902	1.1269	2	2	1.4824	0.23253	1	0.41065	2.8853	2.8853	-0.64281	0.48405	478.75	552.81	480.37	480.37
1	2	1	1	1.9564	0.59301	2	2	0.23586	0.86035	2	0.40057	2.803	2.803	-1.0861	-0.49308	508.08	568.87	441.79	441.79
1	2	1	1	1.4225	0.059145	2	2	1.1229	0.28587	1	0.32214	1.4833	1.4833	-3.5931	-3.5339	480.18	521.31	503.77	503.77
1	2	1	1	0.88865	-0.47472	1	2	0.34509	0.29289	2	0.4978	2.4975	2.4975	-2.2913	-2.766	375.55	395.33	464.06	464.06
1	2	1	1	-2.0513	-2.1946	1	2	1.0327	0.2557	1	0.36412	1.6833	1.6833	-2.8784	-5.073	515.5	457.9	519.79	519.79
1	2	1	1	1.8614	-1.0086	2	1	0.25523	0.14252	2	0.32396	-3.6475	-3.6475	0.61689	-0.39169	495.12	551.32	416.98	416.98
1	2	1	1	2.8342	-0.035798	2	1	0.53803	0.19179	2	0.34465	0.21021	0.21021	2.7036	2.6678	448.86	528.69	373.7	373.7
1	2	1	1	-3.0241	-3.1674	1	1	0.21909	0.23474	1	0.84665	-1.4949	-1.4949	-2.9366	-6.104	391.59	328.83	448.26	448.26
1	2	1	1	2.3004	0.93698	2	1	0.13628	0.28333	1	0.35293	-1.4864	-1.4864	1.7501	2.6871	475.99	543.63	507.46	507.46
1	2	1	1	1.7665	1.9098	2	1	0.19574	0.27437	1	0.39605	2.4112	2.4112	3.7268	5.6365	431.77	478.15	457.98	457.98
1	2	1	1	1.2326	2.8825	1	2	0.18934	0.1857	1	0.43293	-3.7508	-3.7508	-0.02336	2.8592	373.91	401.5	469.63	469.63
1	2	1	1	-2.4902	-4.1402	2	2	1.1218	0.057559	1	0.86106	-3.0664	-3.0664	0.94505	-3.1951	382.35	331.12	483.37	483.37
1	2	1	1	2.2054	3.8553	2	1	1.2096	0.27655	1	0.41631	2.4357	2.4357	-1.3087	2.5466	419.9	476.95	411.02	411.02
1	2	1	1	3.1782	4.8281	2	1	0.10458	0.076844	1	0.32006	3.9252	3.9252	3.1692	7.9973	422.29	507.38	501.4	501.4
1	2	1	1	2.6443	5.8009	2	2	0.33395	0.28895	2	0.33158	2.9559	2.9559	-2.0549	3.746	511.54	595.96	424.65	424.65
1	2	1	1	2.1105	6.7737	2	2	0.30515	0.37032	2	1.0831	-3.7137	-3.7137	1.6479	8.4216	487.32	550.49	508.16	508.16
1	2	1	1	1.5766	6.2398	1	2	0.49811	0.25876	2	0.36796	2.8921	2.8921	2.8433	9.0831	401.61	439.9	438.78	438.78
1	2	1	1	2.5494	5.7059	2	1	0.1704	0.15492	1	0.39234	1.6764	1.6764	3.2953	9.0013	378.21	438.21	516.32	516.32
1	2	1	1	-3.463	-5.1129	1	1	0.78549	0.15716	2	0.37039	1.1432	1.1432	3.547	-1.5659	466.36	381.81	485.63	485.63
1	2	1	1	-4.4358	-6.0857	1	1	0.31715	0.21455	2	0.3329	-0.89277	-0.89277	1.8456	-4.2401	475.08	367.7	473.61	473.61
1	2	1	1	3.5222	6.6787	2	2	0.91342	0.37861	2	1.1185	-3.1767	-3.1767	3.7479	10.427	412.32	505.35	370.64	370.64
1	2	1	1	-3.9019	-5.5519	1	1	0.42102	0.11303	2	0.32259	-1.0101	-1.0101	2.1432	-3.4086	505.17	403.23	497.94	497.94
1	2	1	1	-3.3681	-5.018	1	1	0.19223	0.21734	2	0.88825	3.6758	3.6758	-0.88472	-5.9027	498.66	410.5	378.92	378.92
1	2	1	1	-2.8342	-4.4841	1	1	0.095872	0.13019	2	0.35033	-0.39017	-0.39017	2.2039	-2.2802	371.38	315.3	401.26	401.26
1	2	1	1	-2.3004	-3.9503	1	1	0.4503	0.16205	2	0.47914	3.6662	3.6662	-0.41539	-4.3657	475.84	416.63	487.03	487.03
1	2	1	1	-1.7665	-3.4164	1	1	0.10864	0.27275	2	0.3723	-0.12287	-0.12287	2.971	-0.44537	423.41	382.34	386.6	386.6
1	2	1	1	-1.2326	-2.8825	2	2	0.36588	0.44669	2	0.5353	0.016613	0.016613	-3.4953	-6.3778	522.48	486.58	429.05	429.05
1	2	1	1	2.9883	7.6515	2	2	0.30032	0.28101	2	0.34325	1.4793	1.4793	-1.8195	5.832	508.14	603.88	495.56	495.56
1	2	1	1	-2.2054	-3.8553	1	1	0.33228	0.23869	2	0.36574	2.4414	2.4414	2.9971	-0.85826	382.93	337.13	379.41	379.41
1	2	1	1	-3.1782	-4.8281	1	1	1.1841	0.30042	1	0.38309	-1.3459	-1.3459	-3.1891	-8.0172	503.22	418.82	453.62	453.62
1	2	1	1	2.4544	7.1176	2	2	0.28955	0.23534	2	0.54458	-1.7462	-1.7462	-2.0476	5.07	396.33	456.7	412.2	412.2
1	2	1	1	-2.6443	-4.2942	2	1	0.31665	0.22656	2	0.36547	0.06492	0.06492	-1.3788	-5.673	496.62	426.27	508.91	508.91
1	2	1	1	-3.6171	-3.7604	1	1	0.93726	0.28906	2	0.36404	-3.731	-3.731	0.82108	-2.9393	448.57	363.99	464.1	464.1
1	2	1	1	-4.5899	-3.2265	1	1	0.3294	0.12755	2	0.35275	-1.5944	-1.5944	2.6169	-0.60963	375.23	287.84	482.35	482.35
1	2	1	1	-4.056	-2.6927	1	1	0.84573	0.20709	2	0.40944	0.59778	0.59778	0.077478	-2.6152	460.35	364.2	427.68	427.68
1	2	1	1	1.9206	6.5838	2	2	0.23404	0.38374	2	0.46326	-0.81664	-0.81664	1.3651	7.9489	428.04	478.26	401.94	401.94
1	2	1	1	-3.5222	-2.1588	1	1	0.33575	0.20253	2	0.37134	-2.0351	-2.0351	-2.0368	-4.1956	410.11	334.61	387.46	387.46
1	2	1	1	-2.9883	-1.6249	1	1	0.33366	0.20633	2	0.51332	1.2396	1.2396	2.8656	1.2407	376.38	316.71	451.06	451.06
1	2	1	1	1.3867	6.0499	2	2	0.43106	0.20644	2	0.43747	1.6703	1.6703	-3.8881	2.1618	445.44	482.59	406.47	406.47
1	2	1	1	0.85286	5.5161	2	2	0.36683	0.19057	2	0.32969	2.1218	2.1218	-1.8351	3.6809	416.1	437.11	422.51	422.51
1	2	1	1	-2.4544	-1.0911	1	1	0.35882	0.068522	2	0.37075	2.746	2.746	-1.3087	-2.3998	477.52	414.4	412.9	412.9
1	2	1	1	0.31899	4.9822	2	2	0.30903	0.19114	2	0.33793	1.7104	1.7104	-3.0221	1.9601	481.71	490.67	414.62	414.62
1	2	1	1	-1.9206	-0.55721	2	1	0.6162	0.20478	2	0.30917	2.0103	2.0103	-0.044148	-0.60136	508.11	454.76	473.92	473.92
1	2	1	1	-0.21487	4.4483	1	2	1.0435	0.35118	1	0.57544	2.1676	2.1676	0.28087	4.7292	437.27	431.88	476.31	476.31
1	2	1	1	-2.8934	-0.023347	1	1	0.54743	0.20742	1	0.35639	-0.94939	-0.94939	-3.1563	-3.1797	433.01	366.36	423.43	423.43
1	2	1	1	-3.8661	0.51051	1	2	0.18364	0.17696	1	0.3654	3.5257	3.5257	-0.56772	-0.057208	448.57	358.79	421.16	421.16
1	2	1	1	0.75791	3.9145	2	2	0.26465	0.46215	1	0.55962	0.9285	0.9285	1.4946	5.4091	421.87	440.75	383.02	383.02
1	2	1	1	1.7307	3.3806	2	2	0.17905	0.26693	2	0.43602	3.7463	3.7463	0.097453	3.4781	436.06	481.9	492.21	492.21
1	2	1	1	-3.3323	-0.46227	1	1	0.86794	0.27088	2	0.6636	0.23327	0.23327	-1.3795	-1.8418	476.25	392.86	501.75	501.75
1	2	1	1	-2.7984	-1.435	1	1	0.30294	0.077382	2	0.39124	-2.1309	-2.1309	3.3852	1.9502	417.67	355.33	373.1	373.1
1	2	1	1	1.1968	2.8467	2	2	0.35506	0.30326	1	0.50502	-2.6852	-2.6852	-0.91359	1.9332	417.52	447.41	472.1	472.1
1	2	1	1	0.66297	2.3129	1	2	0.18257	0.24917	2	0.3159	-1.6865	-1.6865	-1.4646	0.84829	397.61	413.13	394	394
1	2	1	1	1.6357	1.779	2	2	0.35242	0.16018	2	0.60006	2.6241	2.6241	-0.97705	0.80197	490.03	538.59	416.78	416.78
1	2	1	1	-2.2646	-0.90118	1	2	0.36915	0.34115	1	0.40156	2.3614	2.3614	3.4849	2.5837	378.9	332.44	474.37	474.37
1	2	1	1	-1.7307	-1.874	2	2	0.3643	0.10881	2	0.56059	0.71485	0.71485	-2.3262	-4.2001	521.54	471.92	432.65	432.65
1	2	1	1	2.6085	1.2452	2	1	0.80602	0.13695	2	0.40321	1.7771	1.7771	3.4382	4.6834	374.49	435.38	467.83	467.83
1	2	1	1	2.0747	2.2179	2	2	0.28378	1.9003	2	1.0545	-1.4156	-1.4156	1.2181	3.436	496.3	559.49	475.6	475.6
1	2	1	1	-2.7035	-2.8467	2	1	1.2383	0.47585	1	0.33171	3.0742	3.0742	-2.6936	-5.5404	470.96	402.87	391.77	391.77
1	2	1	1	-3.6763	-3.8195	1	1	0.24102	0.18084	2	0.45987	-3.7909	-3.7909	1.5144	-2.3052	406.38	328.63	464.24	464.24
1	2	1	1	-4.649	-3.2857	1	1	0.57746	0.16001	2	0.35746	-1.4889	-1.4889	-1.8218	-5.1075	460.5	352.05	379.72	379.72
1	2	1	1	-4.1152	-2.7518	1	1	0.15341	0.25169	2	0.37834	2.1055	2.1055	-1.9167	-4.6685	506.73	399.52	488.67	488.67
1	2	1	1	1.5408	3.1907	2	2	0.38993	0.32588	1	0.58698	1.1947	1.1947	-0.98362	2.2071	454.66	496.98	437.05	437.05
1	2	1	1	-3.5813	-2.2179	1	1	0.3494	0.15746	1	0.96829	-0.95752	-0.95752	-0.094747	-2.3127	380.17	309.13	383.67	383.67
1	2	1	1	-3.0474	-1.6841	1	1	0.61952	0.27812	2	0.36788	0.99057	0.99057	-2.2555	-3.9396	401.15	336.4	387.73	387.73
1	2	1	1	-2.5136	-1.1502	2	1	0.49192	0.22618	2	0.34351	2.5164	2.5164	0.49926	-0.65096	504.38	436.21	479.03	479.03
1	2	1	1	1.0069	2.6569	2	2	0.14966	0.18548	2	0.39267	2.4846	2.4846	0.30922	2.9661	494.08	523.67	416.23	416.23
1	2	1	1	0.47308	2.123	2	1	0.20203	0.36527	1	0.68831	-1.5858	-1.5858	-3.9684	-1.8454	522.66	537.14	429.22	429.22
1	2	1	1	-0.06078	3.0958	2	2	0.41496	0.2749	2	0.54759	-1.5159	-1.5159	-0.077679	3.0181	444.78	443.23	425.94	425.94
1	2	1	1	-0.59464	4.0686	1	2	0.12615	0.24311	2	0.34271	-1.538	-1.538	0.32599	4.3945	392.82	379.55	498.22	498.22
1	2	1	1	-3.4864	-0.61635	2	1	0.3549	0.42808	2	0.37184	2.1729	2.1729	-1.4393	-2.0557	517.7	423.27	385.56	385.56
1	2	1	1	-4.4591	-0.082492	1	2	0.82309	0.1667	2	0.36752	2.6329	2.6329	-3.9679	-4.0504	493.8	381.67	428.81	428.81
1	2	1	1	-5.4319	-1.0553	1	2	0.12134	0.19974	2	0.31567	-1.3367	-1.3367	-3.407	-4.4623	383.24	280.03	372.94	372.94
1	2	1	1	0.37814	3.5347	2	2	0.48987	0.21563	2	0.35201	1.6907	1.6907	-0.019866	3.5148	516.77	528.18	466.66	466.66
1	2	1	1	1.3509	3.0008	2	2	0.78014	0.23327	2	0.38098	3.1398	3.1398	-1.359	1.6418	387.07	418.49	391.9	391.9
1	2	1	1	0.81706	2.467	2	2	0.17542	0.36002	2	0.36538	-3.1287	-3.1287	-2.1668	0.3002	471.68	494.48	385.4	385.4
1	2	1	1	-4.8981	-2.0281	1	1	0.34339	1.1252	1	0.35741	0.57541	0.57541	-3.7055	-5.7335	428.29	322.75	522.38	522.38
1	2	1	1	-4.3642	-3.0008	1	1	0.080726	0.16621	2	0.27119	-2.7948	-2.7948	3.5531	0.55232	391.23	304.05	496.54	496.54
1	2	1	1	-3.8303	-2.467	1	1	0.34981	0.057639	2	0.33506	-3.1684	-3.1684	-1.3355	-3.8025	443.45	355.44	509.67	509.67
1	2	1	1	-3.2965	-1.9331	1	1	0.19541	0.089647	2	0.3201	-2.0076	-2.0076	1.9036	-0.029464	480.35	397.06	399.2	399.2
1	2	1	1	0.2832	1.9331	2	1	0.3173	0.19146	2	0.86072	-1.0562	-1.0562	1.0611	2.9942	426.62	433.66	427.2	427.2
1	2	1	1	-0.25067	2.9059	2	2	0.4045	0.18289	2	0.81878	-3.9555	-3.9555	-3.8883	-0.98239	371.35	366.01	442.87	442.87
1	2	1	1	-2.7626	-1.3992	1	1	0.16398	0.39111	2	1.4793	-0.47425	-0.47425	-1.2552	-2.6545	416.32	354.91	514.32	514.32
1	2	1	1	-0.78453	3.8787	2	1	0.67678	1.0087	1	0.76197	2.1814	2.1814	1.087	4.9656	394.01	376.56	468.98	468.98
1	2	1	1	-2.2288	-0.86539	2	1	0.67588	0.16285	2	0.31017	-1.4924	-1.4924	-1.3195	-2.1849	487.79	428.87	413.38	413.38
1	2	2	0	-3.2015	-4.9074	1	1	0.29507	0.30873	2	1.1339	1.9505	1.9505	3.2697	3.2697	517.08	429.78	521.98	393.14
1	2	2	0	-1.3184	2.6969	2	2	0.19441	0.17256	2	0.2983	3.7198	3.7198	0.48972	0.48972	412.08	381.86	381.27	445.54
1	2	2	0	-1.8523	1.9136	1	2	0.22631	0.18935	2	0.2616	-3.4988	-3.4988	-3.8349	-3.8349	435.29	391.12	438.51	489.76
1	2	2	0	-4.1743	-4.1241	1	1	0.35026	0.17755	2	0.38339	2.6252	2.6252	-2.8573	-2.8573	443.14	348.2	515.49	406.22
1	2	2	0	-3.6405	-3.3409	1	2	1.7708	1.1905	1	0.34765	-3.506	-3.506	3.9998	3.9998	436.73	353.91	451.47	372.23
1	2	2	0	-0.87947	1.1304	1	2	0.71292	0.65567	2	0.33904	-1.4415	-1.4415	3.3512	3.3512	425.58	404.5	480.71	513.15
1	2	2	0	0.093308	0.3471	2	1	0.68782	0.66464	1	0.33507	-3.443	-3.443	2.3162	2.3162	434.35	436.7	431.35	440.08
1	2	2	0	-3.1066	-4.7681	1	1	0.2347	0.15116	2	0.34386	3.5475	3.5475	-1.5182	-1.5182	399.91	334.22	485.43	368.57
1	2	2	0	1.0661	1.7743	1	2	0.59604	0.36562	2	0.38683	-2.6421	-2.6421	3.0772	3.0772	401.24	426.73	515.22	570.82
1	2	2	0	-2.5727	-6.1953	1	1	0.23851	0.10465	2	0.36997	0.24289	0.24289	-2.5764	-2.5764	399.59	344.41	417.62	291.99
1	2	2	0	-2.0389	-5.4121	1	1	0.29391	0.3699	2	0.31294	2.264	2.264	-3.8192	-3.8192	376.48	334.65	485.12	354.88
1	2	2	0	-1.505	-4.6288	1	1	0.23054	0.26436	2	0.38712	3.2337	3.2337	-3.7978	-3.7978	428.37	392.7	489.6	374.73
1	2	2	0	2.0389	3.2016	2	2	0.24462	0.26234	2	0.33988	-0.29306	-0.29306	-2.425	-2.425	443.67	499.12	474.14	570.45
1	2	2	0	-0.97115	-3.8455	1	1	0.27192	0.023638	2	0.35432	-3.7787	-3.7787	2.9537	2.9537	479.97	453.79	408.51	327.14
1	2	2	0	-0.43728	-3.0623	2	1	0.1813	0.21132	1	0.29466	-1.5399	-1.5399	2.2375	2.2375	381.33	371.82	378.82	317.41
1	2	2	0	-1.4101	-2.279	1	1	0.18976	0.19404	1	0.27245	-1.3966	-1.3966	2.3854	2.3854	461.96	425.83	435.96	382.19
1	2	2	0	-2.3828	-1.4957	1	2	0.23206	0.27645	1	0.39013	-2.3023	-2.3023	3.9591	3.9591	381.34	332.3	446.68	409.71
1	2	2	0	3.0116	2.4183	2	1	0.44119	0.47297	1	0.46763	3.9322	3.9322	3.5208	3.5208	509.85	606.72	384.67	442.33
1	2	2	0	2.4778	3.8455	2	2	0.25806	0.14736	2	0.3923	0.55229	0.55229	-0.76299	-0.76299	404.63	466.89	479.94	599.31
1	2	2	0	-1.849	-2.923	1	1	0.65859	0.26668	2	0.31524	2.6346	2.6346	0.64197	0.64197	486.69	437.39	506.33	427.67
1	2	2	0	-1.3151	-4.3502	1	1	0.45721	0.023647	2	0.50672	-2.0056	-2.0056	-0.44155	-0.44155	510.24	472.92	480.34	373.61
1	2	2	0	1.9439	5.2728	2	2	0.35158	0.50351	2	0.33916	-1.3059	-1.3059	0.77062	0.77062	495.8	554.72	382.47	518.64
1	2	2	0	1.4101	4.4895	2	2	0.94532	0.18722	2	1.0057	-2.6344	-2.6344	-0.1681	-0.1681	449.11	487.22	452.42	586.37
1	2	2	0	0.8762	3.7062	2	2	0.11112	0.40947	1	0.60602	-1.5653	-1.5653	-0.95389	-0.95389	475.75	500.45	500.93	620.51
1	2	2	0	0.34234	2.923	1	2	0.078876	0.31101	2	0.37446	-3.4125	-3.4125	-2.3682	-2.3682	388.1	395.85	424.7	502.81
1	2	2	0	-0.78126	-3.5669	2	1	1.1122	0.18942	2	0.93664	-3.4774	-3.4774	1.2497	1.2497	517.5	494.67	485.57	395.16
1	2	2	0	1.3151	2.1397	2	2	0.24309	0.54744	2	0.43363	-0.66204	-0.66204	1.5387	1.5387	505.01	544.87	416.83	471.67
1	2	2	0	-1.754	-2.7837	1	2	0.027444	0.16645	2	0.62955	1.0998	1.0998	-3.1973	-3.1973	422.38	381.68	504.6	429.65
1	2	2	0	-2.7268	-4.2109	1	1	1.2051	0.25354	2	0.50356	3.6732	3.6732	-1.1881	-1.1881	419.22	358.13	517.08	405.44
1	2	2	0	-2.193	-5.6382	1	1	0.26937	0.36818	2	0.26215	1.7611	1.7611	-2.2979	-2.2979	482.75	425.32	463.97	335
1	2	2	0	-1.6591	-4.8549	2	1	0.26019	0.17049	1	0.58872	2.9624	2.9624	-3.337	-3.337	502.66	456.73	456.34	344.75
1	2	2	0	2.2879	1.3564	1	1	0.1358	0.056563	2	0.23852	-2.0794	-2.0794	-0.11422	-0.11422	442.51	505.03	377.23	407.98
1	2	2	0	-2.6319	-4.0716	1	1	0.3191	0.14199	1	0.41001	3.5533	3.5533	-0.77316	-0.77316	390.89	335.76	449.02	354.92
1	2	2	0	3.2607	2.7837	2	1	0.26038	0.48776	1	0.42102	1.3929	1.3929	1.1466	1.1466	438.08	528.87	416.67	489.35
1	2	2	0	4.2335	4.2109	2	2	0.32728	0.23916	2	0.3496	2.0574	2.0574	2.5794	2.5794	502.24	641.38	483.23	616.29
1	2	2	0	3.6996	5.6382	2	2	0.43473	0.066353	1	0.33551	-0.55292	-0.55292	-3.9299	-3.9299	428.37	530.43	390.01	540.14
1	2	2	0	3.1657	4.8549	2	2	0.30818	1.0983	2	0.34935	-3.9692	-3.9692	0.0052448	0.0052448	411.47	494.03	473.89	627.29
1	2	2	0	2.6319	4.0716	2	2	0.16978	0.67913	2	0.35868	0.15066	0.15066	-1.6312	-1.6312	506.86	590.08	416.27	526.64
1	2	2	0	2.098	3.2884	1	2	0.62644	0.32415	2	0.42123	0.20014	0.20014	-2.1176	-2.1176	419.41	473.45	504.61	610.16
1	2	2	0	-3.6047	-3.2884	1	1	0.18314	0.081585	1	0.39888	-0.6053	-0.6053	-0.6914	-0.6914	387.7	314.82	508.8	420.78
1	2	2	0	-3.0708	-2.5051	1	1	0.2308	0.43449	2	0.37288	-1.0303	-1.0303	3.002	3.002	492.35	412.33	386.34	334.29
1	2	2	0	3.0708	2.5051	2	2	0.054901	0.29919	1	0.68067	-2.2084	-2.2084	0.69614	0.69614	472.52	564.22	432.76	500.14
1	2	2	0	-2.5369	-1.7218	1	1	0.056795	0.56192	1	0.26235	-2.9799	-2.9799	-2.9929	-2.9929	427.22	368.98	499	451.76
1	2	2	0	4.0436	1.7218	1	2	0.23028	0.21368	2	0.37638	1.5767	1.5767	0.089067	0.089067	390.26	492.93	471.59	520.9
1	2	2	0	-2.0031	-0.93855	1	1	2.3112	0.30087	1	0.61737	-3.6553	-3.6553	-2.8383	-2.8383	445.03	396.4	494.88	468.76
1	2	2	0	5.0164	0.93855	1	2	0.6268	0.067143	2	0.40977	-0.056636	-0.056636	-1.2507	-1.2507	374.37	500.2	405.82	428.43
1	2	2	0	5.9891	0.15528	2	1	0.25112	0.40552	1	0.32872	1.2921	1.2921	-2.7321	-2.7321	449.76	635.65	468.21	472.43
1	2	2	0	-1.4692	-0.15528	1	1	0.021128	0.14414	2	0.84929	0.003777	0.003777	-2.3278	-2.3278	402.13	369.41	470.32	466.12
1	2	2	0	6.9619	1.5825	2	1	0.064969	0.36634	1	0.45187	-0.79944	-0.79944	-1.0831	-1.0831	485.41	725.7	422.6	463.05
1	2	2	0	-0.93535	0.62798	1	1	0.13083	0.29735	1	0.32434	-1.5007	-1.5007	2.0321	2.0321	430.99	408.32	455.79	472.62
1	2	2	0	6.4281	3.0098	2	1	0.023253	0.073436	1	0.29873	0.09945	0.09945	-1.3561	-1.3561	516.91	749.32	406.17	483.3
1	2	2	0	-0.40149	1.4113	2	1	0.44259	0.21343	1	0.84377	0.03125	0.03125	-1.1345	-1.1345	498.64	487.21	443.35	481
1	2	2	0	5.8942	4.437	2	1	0.22805	0.38123	2	0.47127	-1.7717	-1.7717	-2.4135	-2.4135	423.07	594.66	409.66	529.34
1	2	2	0	5.3603	5.8642	2	2	0.61454	0.30732	1	0.42119	2.7795	2.7795	-1.8762	-1.8762	387.66	528.35	381.69	535.57
1	2	2	0	-1.3743	2.1945	2	1	0.56694	0.26507	1	0.36676	0.51405	0.51405	3.064	3.064	510.82	471.84	416.84	473.17
1	2	2	0	-2.347	2.9778	1	2	0.56192	0.22923	2	1.1217	2.2968	2.2968	-1.0567	-1.0567	491.09	428.83	428.98	509.49
1	2	2	0	4.8265	7.2915	2	2	0.36512	0.27616	2	0.3764	-0.7541	-0.7541	-3.0595	-3.0595	480.12	634.49	397.71	606.01
1	2	2	0	-3.3198	1.5505	1	1	0.11684	0.1212	2	0.35431	-1.675	-1.675	3.5341	3.5341	419.07	345.94	514.19	562.37
1	2	2	0	-2.786	0.12331	1	1	0.1569	0.15668	1	0.47811	-3.9749	-3.9749	-0.95372	-0.95372	397.98	338.82	476.36	479.77
1	2	2	0	-2.2521	0.90658	1	1	0.35614	0.15483	2	0.39511	1.7416	1.7416	0.26617	0.26617	462.48	406.06	379.61	400.02
1	2	2	0	-1.7182	1.6898	1	2	0.28612	0.67141	2	0.40591	2.3799	2.3799	2.2911	2.2911	452.45	409.7	429.54	473.59
1	2	2	0	4.2926	6.5082	2	2	0.43235	0.6173	2	0.37572	2.7048	2.7048	-2.9787	-2.9787	402.75	516.08	485.51	707.07
1	2	2	0	3.7587	5.7249	2	2	0.2426	0.35194	2	0.33392	1.053	1.053	2.7166	2.7166	428.44	532.34	490.85	683.23
1	2	2	0	3.2249	4.9417	1	2	0.1944	0.2447	1	0.75344	2.7388	2.7388	3.8834	3.8834	453.92	546.86	371.77	494.59
1	2	2	0	4.1977	4.1584	2	1	0.23658	0.27071	2	0.3777	-3.7451	-3.7451	-1.522	-1.522	387.21	493.45	434.82	552.87
1	2	2	0	-1.1844	0.26261	1	1	0.18184	0.30765	2	0.37892	-0.13009	-0.13009	-3.5389	-3.5389	494.06	461.39	377.25	383.02
1	2	2	0	-0.65052	-1.1646	1	1	0.24592	0.11266	2	0.33788	-2.2112	-2.2112	-2.5	-2.5	491.01	472.9	428.06	400.21
1	2	2	0	-0.11666	-0.38136	1	1	0.1986	0.34673	1	0.53821	-3.3534	-3.3534	-2.7332	-2.7332	497.54	494.2	501.14	490.22
1	2	2	0	5.1704	5.5856	2	2	0.34392	0.13438	2	0.68404	-0.66259	-0.66259	-2.8929	-2.8929	516.19	695.85	416.02	574.43
1	2	2	0	0.41721	0.40191	1	2	0.58645	0.076936	2	1.0315	-1.4295	-1.4295	-3.2562	-3.2562	501.85	514.09	471.39	482.46
1	2	2	0	0.95107	-1.0253	1	1	0.056475	0.0044341	2	0.34491	-3.1704	-3.1704	2.4402	2.4402	421.57	445.38	385.8	363.61
1	2	2	0	4.6366	7.0129	1	2	0.80527	0.13163	2	0.31589	-2.7108	-2.7108	1.1647	1.1647	393.23	514	480.76	720.86
1	2	2	0	5.6094	6.2296	2	2	0.458	0.26166	1	0.40564	1.627	1.627	-3.6502	-3.6502	402.12	555.99	411.67	589.96
1	2	2	0	6.5821	5.4463	2	2	0.27788	0.31571	1	0.28847	1.8119	1.8119	0.67629	0.67629	416.67	609.41	388.16	531.66
1	2	2	0	6.0483	4.6631	2	2	0.43824	0.30502	2	0.39269	-3.5735	-3.5735	0.012894	0.012894	469.95	666.47	513.19	671.83
1	2	2	0	1.4849	-2.4526	2	1	0.46631	0.24186	2	0.4845	2.8517	2.8517	-3.7044	-3.7044	492.39	536.49	510.22	442.82
1	2	2	0	0.51215	-1.6693	1	1	0.28379	0.33543	1	0.44412	-2.3679	-2.3679	-1.8528	-1.8528	490	504.72	376.91	342.27
1	2	2	0	-0.46063	-0.88603	1	1	0.27599	0.22586	2	0.89241	-3.7493	-3.7493	-1.424	-1.424	488.97	476.13	431.67	410.14
1	2	2	0	5.5144	3.8798	2	2	0.17113	0.29511	2	0.35214	-3.9926	-3.9926	2.51	2.51	517.49	711.6	473.27	592.16
1	2	2	0	0.073232	-0.10276	1	2	0.50034	0.23688	2	0.38351	0.23114	0.23114	-0.054766	-0.054766	428.25	430.06	469.07	466.3
1	2	2	0	0.60709	-1.53	1	2	0.14508	0.092046	2	0.57341	0.15621	0.15621	-1.3743	-1.3743	482.25	499.46	500.05	457.75
1	2	2	0	4.9806	3.0965	2	2	0.27914	0.39728	2	0.48552	-2.3758	-2.3758	2.6955	2.6955	384.77	513.03	442.11	528.69
1	2	2	0	4.4467	2.3133	2	1	0.13209	0.082126	2	0.34913	2.3656	2.3656	-2.332	-2.332	502.53	649.7	428.18	489.39
1	2	2	0	3.9128	3.7405	2	2	0.76114	0.80324	2	0.89879	3.4304	3.4304	-2.385	-2.385	462.66	579.99	414.75	514.77
1	2	2	0	1.141	-2.9572	2	1	0.60946	0.083788	2	0.34756	3.653	3.653	-3.3741	-3.3741	481.99	514.83	431.19	363.48
1	2	2	0	3.379	5.1677	2	2	0.19281	0.14097	2	0.3369	1.628	1.628	-3.4034	-3.4034	507.24	616.57	442.14	595.93
1	2	2	0	0.16817	-4.3845	1	1	0.18849	0.27423	2	0.35203	-0.28064	-0.28064	3.8345	3.8345	398.01	401.89	377.08	292.72
1	2	2	0	2.8451	4.3845	2	2	0.2525	0.065919	2	0.25804	-2.552	-2.552	-2.074	-2.074	380.72	448.72	481.5	620.28
1	2	2	0	-0.80461	-3.6012	1	1	0.073629	0.3236	2	0.27544	3.7872	3.7872	-1.5172	-1.5172	377.9	360.74	387.38	314.63
1	2	2	0	-0.27074	-2.8179	1	2	0.16879	0.44799	2	0.39597	0.1977	0.1977	1.5525	1.5525	385.01	379.04	518.79	440.86
1	2	2	0	0.26312	-4.2452	2	1	0.19792	0.22601	2	0.35414	2.384	2.384	0.47008	0.47008	446.01	452.84	474.61	371.4
1	2	2	0	2.3112	3.6012	1	2	0.20517	0.21937	2	0.66854	-1.956	-1.956	0.017498	0.017498	399.56	456.62	506.18	623.22
1	2	2	0	3.284	2.8179	1	2	0.22814	0.1417	1	0.39365	-2.2318	-2.2318	0.69176	0.69176	391.91	473.77	378	444.82
1	2	2	0	4.2568	2.0347	2	1	0.16303	0.32819	1	0.36991	-3.9274	-3.9274	0.25173	0.25173	489.49	625.93	425.92	479.03
1	2	2	0	-0.70966	-5.6724	2	1	0.70938	0.57925	1	0.41558	-0.39347	-0.39347	-1.698	-1.698	516.11	495.38	516.62	372.29
1	2	2	0	5.2296	3.4619	2	1	0.27129	0.4749	1	0.84345	-2.5138	-2.5138	0.48212	0.48212	463.2	626.56	500.39	611.16
1	2	2	0	4.6957	4.8891	2	2	0.31653	0.24439	2	0.40291	-1.1756	-1.1756	2.4524	2.4524	461.31	605.05	443.03	587.6
1	2	2	0	-1.6824	-4.8891	2	1	0.31699	0.098321	1	0.30705	2.6946	2.6946	-3.3632	-3.3632	492.66	447.04	454.63	342.77
1	2	2	0	4.1619	6.3164	2	2	0.25877	0.34707	2	0.33454	3.7156	3.7156	-0.83251	-0.83251	398.62	506.95	445.01	640.94
1	2	2	0	-2.6552	-4.1059	1	1	0.24347	0.035854	2	0.30695	-1.428	-1.428	1.9997	1.9997	406.09	348.35	409.9	323.35
1	1	1	0	3.544	4.8514	2	2	0.58603	0.53509	1	0.37539	-3.4517	0.092295	2.6928	7.5442	379.68	379.68	507.92	507.92
1	1	1	0	2.7608	5.8242	2	2	0.23001	0.21876	1	0.41988	-1.413	1.3478	-2.0156	3.8086	447.73	447.73	445.05	445.05
1	1	1	0	0.87697	-0.33152	1	1	0.56257	0.22542	2	0.4145	-3.8445	-2.9676	3.307	2.9755	428.91	428.91	451.12	451.12
1	1	1	0	-0.55027	0.20234	1	2	0.32437	0.26174	1	0.3458	0.16634	-0.38393	0.022853	0.22519	474.54	474.54	410.89	410.89
1	1	1	0	0.233	-0.77044	1	2	0.45091	0.34199	1	0.45627	-0.89308	-0.66008	0.2311	-0.53935	394.69	394.69	491.66	491.66
1	1	1	0	1.0163	-1.7432	1	1	0.24635	0.29608	2	0.42677	0.98533	2.0016	0.36361	-1.3796	457.02	457.02	505.66	505.66
1	1	1	0	1.9775	5.2904	2	2	0.2311	0.31729	2	0.40665	-0.44594	1.5316	2.0182	7.3086	386.7	386.7	483.31	483.31
1	1	1	0	1.1942	4.7565	2	2	0.23785	0.21229	2	0.40049	2.5123	3.7065	-1.0386	3.7179	501.17	501.17	423.35	423.35
1	1	1	0	0.41097	4.2226	1	2	0.4073	0.18971	1	0.37503	-2.3363	-1.9254	-0.44634	3.7763	516.54	516.54	498.15	498.15
1	1	1	0	1.8382	3.6888	2	2	0.30245	0.26719	2	0.35293	1.5382	3.3764	1.7555	5.4443	394.97	394.97	503.21	503.21
1	1	1	0	3.2654	3.1549	1	2	0.48981	0.22693	2	0.35235	2.5972	5.8626	-0.56026	2.5947	492.91	492.91	406.14	406.14
1	1	1	0	4.6927	2.6211	2	2	0.20888	0.30457	1	0.48898	-0.42989	4.2628	3.5522	6.1733	469.35	469.35	508.46	508.46
1	1	1	0	1.7995	-2.716	2	1	0.30149	0.19889	2	0.38591	-1.5497	0.24983	2.5642	-0.15182	408.73	408.73	445.58	445.58
1	1	1	0	0.3723	-2.1821	1	1	0.37703	0.29538	2	0.53996	-2.7381	-2.3658	1.4493	-0.73283	511.96	511.96	509.27	509.27
1	1	1	0	6.1199	2.0872	2	2	0.26782	0.15013	2	0.67211	-3.2465	2.8734	-3.7747	-1.6875	387.29	387.29	418.19	418.19
1	1	1	0	-1.0549	-1.6483	1	1	0.21054	0.12086	2	0.34421	-0.35837	-1.4133	3.9203	2.2721	448.46	448.46	519.82	519.82
1	1	1	0	-0.27167	-1.1144	1	1	0.21759	0.41651	1	0.32524	3.6849	3.4132	1.5784	0.46395	388.18	388.18	502.49	502.49
1	1	1	0	0.5116	-0.58056	2	1	0.23788	0.23821	1	0.32727	-1.4163	-0.90468	2.5554	1.9749	374.88	374.88	414.86	414.86
1	1	1	0	5.3366	1.5533	2	2	0.2728	0.32676	1	0.38016	2.4347	7.7714	-3.2098	-1.6564	504.44	504.44	421.8	421.8
1	1	1	0	-0.91564	-0.046693	1	2	0.39474	0.24982	1	0.33202	-3.5444	-4.4601	-3.7563	-3.803	488.61	488.61	445.03	445.03
1	1	1	0	-2.3429	-1.0195	1	2	0.17293	0.18978	1	0.3649	-0.25019	-2.5931	-3.3954	-4.4149	405.52	405.52	505.19	505.19
1	1	1	0	-1.5596	-1.9923	1	1	0.17989	0.27737	1	0.35157	2.7894	1.2298	-2.0247	-4.0169	478.94	478.94	444.35	444.35
1	1	1	0	4.5534	1.0195	2	2	0.40134	0.32954	2	0.47036	-1.24	3.3134	-2.6143	-1.5948	371.62	371.62	429.57	429.57
1	1	1	0	3.7701	0.48561	2	2	0.34714	0.35581	2	13.57	0.0037919	3.7739	0.01397	0.49958	439.53	439.53	474.18	474.18
1	1	1	0	-0.77634	-2.965	1	1	0.29889	0.21491	2	0.63702	1.1994	0.42308	1.7815	-1.1835	467.18	467.18	447.11	447.11
1	1	1	0	2.9868	-0.04825	1	1	1.0572	0.20719	1	0.32375	-3.3471	-0.36025	-2.5102	-2.5585	419.08	419.08	395.18	395.18
1	1	1	0	4.4141	0.92453	2	2	0.1835	0.3212	1	0.40416	-3.6828	0.73123	1.6078	2.5323	440.04	440.04	499.45	499.45
1	1	1	0	0.0069243	-2.4312	2	1	0.34623	0.1251	2	0.31756	-2.7758	-2.7689	3.792	1.3608	423.89	423.89	463.88	463.88
1	1	1	0	5.8413	1.8973	2	1	0.23051	0.2777	2	0.40994	-1.7982	4.0431	2.5908	4.4881	395.67	395.67	495.41	495.41
1	1	1	0	-1.4203	-1.8973	2	1	0.38473	0.14202	2	0.32963	1.8626	0.4423	3.9683	2.071	516.49	516.49	398.49	398.49
1	1	1	0	-2.8475	-1.3634	1	2	0.25838	0.17657	2	0.29526	3.5433	0.69579	-1.505	-2.8685	510.27	510.27	384.05	384.05
1	1	1	0	5.0581	2.8701	2	2	0.34018	0.27943	2	0.60767	1.6501	6.7081	-1.2328	1.6373	385.43	385.43	456.08	456.08
1	1	1	0	-4.2748	-2.3362	1	1	0.24631	0.16637	1	0.35154	0.41371	-3.8611	-0.29617	-2.6324	422.55	422.55	378.5	378.5
1	1	1	0	4.2748	3.8429	2	2	0.31861	0.35531	1	0.35812	-0.64408	3.6307	-2.2322	1.6106	392.93	392.93	387.8	387.8
1	1	1	0	3.4915	3.309	1	1	0.31775	0.39965	2	0.27941	3.4362	6.9278	1.0553	4.3644	453.95	453.95	393.86	393.86
1	1	1	0	4.9188	4.2818	2	2	0.43498	0.20976	2	0.31032	3.4674	8.3862	-3.9151	0.36668	505.42	505.42	444.4	444.4
1	1	1	0	-3.4915	-3.309	1	1	0.21071	0.099978	2	0.32298	-3.669	-7.1605	0.89728	-2.4117	517.93	517.93	519.53	519.53
1	1	1	0	-2.7083	-2.7751	2	1	0.23553	0.11464	2	0.31927	-1.4313	-4.1395	2.1484	-0.62676	424.39	424.39	386.79	386.79
1	1	1	0	-4.1355	-2.2413	1	1	0.2751	0.16466	1	0.95792	2.5723	-1.5632	2.702	0.46073	464.48	464.48	415.62	415.62
1	1	1	0	-5.5627	-1.7074	1	1	0.1729	0.14375	2	0.96973	-0.40624	-5.969	-1.0873	-2.7948	442.89	442.89	470.66	470.66
1	1	1	0	-4.7795	-1.1736	1	1	0.16918	0.14143	2	0.99149	3.8058	-0.97364	1.6075	0.43395	462.66	462.66	381.74	381.74
1	1	1	0	6.346	5.2546	2	2	0.38923	0.16294	2	0.30308	2.6028	8.9488	-0.93306	4.3215	469.14	469.14	507.03	507.03
1	1	1	0	5.5627	4.7207	2	2	0.19431	0.22592	1	0.30933	-1.6306	3.9321	0.2149	4.9356	472.53	472.53	473.01	473.01
1	1	1	0	-3.9962	-0.6397	1	2	0.1525	0.26456	1	0.36422	1.7966	-2.1996	2.9698	2.3301	501.8	501.8	462.31	462.31
1	1	1	0	-3.2129	-1.6125	1	1	0.2041	0.27048	1	0.88241	-0.38578	-3.5987	-0.14653	-1.759	510.02	510.02	453.03	453.03
1	1	1	0	-2.4297	-2.5853	1	1	0.15881	0.18345	1	0.41434	0.45358	-1.9761	-1.2887	-3.874	480.42	480.42	467.13	467.13
1	1	1	0	-1.6464	-2.0514	2	1	0.39589	0.12131	2	0.36525	-1.8473	-3.4936	0.32559	-1.7258	408.15	408.15	451.22	451.22
1	1	1	0	4.7795	4.1868	2	2	0.22133	0.2757	2	0.32891	-1.5194	3.26	-0.22969	3.9572	436.74	436.74	487.23	487.23
1	1	1	0	-3.0736	-1.5175	1	1	0.21082	0.19999	1	0.28003	0.44843	-2.6252	-3.5974	-5.115	522.03	522.03	495.77	495.77
1	1	1	0	-4.5009	-0.98368	1	1	0.24406	0.26446	1	1.0597	-1.9643	-6.4652	0.3017	-0.68197	478.35	478.35	517.62	517.62
1	1	1	0	3.9962	3.653	2	1	0.23564	0.089582	2	0.73936	-0.74731	3.2489	-1.1699	2.4831	445.26	445.26	427.73	427.73
1	1	1	0	-3.7176	-0.44981	1	2	0.27671	0.17876	2	0.3301	2.3833	-1.3343	-2.7816	-3.2314	423.33	423.33	418.29	418.29
1	1	1	0	3.2129	4.6258	2	2	0.33992	0.18528	2	0.42279	3.4814	6.6943	-2.9056	1.7202	456.26	456.26	450.36	450.36
1	1	1	0	-2.9343	-1.4226	1	1	0.3001	0.31037	2	0.64838	-0.75753	-3.6919	-3.8667	-5.2893	512.97	512.97	495.15	495.15
1	1	1	0	2.4297	5.5985	1	2	0.1958	0.24188	2	0.33857	1.7578	4.1875	-0.44836	5.1502	458.82	458.82	370.13	370.13
1	1	1	0	3.8569	5.0647	2	2	0.22099	0.35422	1	0.3623	-3.7708	0.086053	1.3165	6.3812	382.15	382.15	489.89	489.89
1	1	1	0	5.2841	4.5308	2	2	0.23367	0.1938	2	0.3367	-0.038995	5.2451	-2.5929	1.9379	500.61	500.61	484.75	484.75
1	1	1	0	4.5009	3.997	2	2	0.22854	0.18034	2	0.37062	2.6614	7.1623	-0.77123	3.2257	398.36	398.36	521.53	521.53
1	1	1	0	3.7176	3.4631	2	2	0.17922	0.30564	1	0.31915	-2.4132	1.3044	2.1288	5.5919	459.07	459.07	456.31	456.31
1	1	1	0	2.9343	2.9292	2	2	0.17702	0.19039	1	0.39463	-1.5749	1.3594	0.67571	3.6049	456.93	456.93	502.14	502.14
1	1	1	0	2.1511	2.3954	2	2	0.18551	0.18979	1	0.4193	-3.1136	-0.96258	1.0836	3.479	452.5	452.5	432.81	432.81
1	1	1	0	1.3678	1.8615	2	1	0.17091	0.18685	2	0.31568	-1.2718	0.095962	3.2237	5.0852	449.19	449.19	450.13	450.13
1	1	1	0	-2.1511	-2.3954	1	1	0.37315	0.19582	2	0.30449	1.3359	-0.81511	3.0864	0.69104	382.17	382.17	435.47	435.47
1	1	1	0	-1.3678	-1.8615	1	1	0.41879	0.23969	2	0.35202	2.5582	1.1904	-3.8212	-5.6827	397.44	397.44	475.27	475.27
1	1	1	0	0.58452	2.8343	1	1	0.40151	0.48039	1	0.33509	-0.44585	0.13868	-3.5869	-0.75261	424.1	424.1	472.94	472.94
1	1	1	0	-0.58452	-1.3277	1	1	0.12079	0.15616	2	0.38176	-0.086517	-0.67104	3.9918	2.6641	400.13	400.13	400.05	400.05
1	1	1	0	2.0118	3.8071	2	2	0.42088	0.23927	2	0.39524	-0.21211	1.7997	-0.033039	3.774	498.22	498.22	387.96	387.96
1	1	1	0	0.19874	-0.79379	2	1	0.35396	0.2398	2	0.33382	-1.4996	-1.3009	-1.4264	-2.2202	479.1	479.1	447.56	447.56
1	1	1	0	3.439	4.7799	2	2	0.15033	0.27196	2	0.37692	-2.8913	0.54769	0.39861	5.1785	395.66	395.66	374.02	374.02
1	1	1	0	-1.2285	-0.25993	1	1	0.11265	0.26189	1	0.46612	2.7605	1.532	-3.9207	-4.1806	435.62	435.62	411.12	411.12
1	1	1	0	2.6557	4.246	2	2	0.30298	0.26549	2	0.35918	1.0261	3.6818	-1.8055	2.4405	446.34	446.34	386.04	386.04
1	1	1	0	1.8725	3.7121	2	2	0.20658	0.23236	2	0.36353	-3.3595	-1.487	-0.87206	2.8401	499.96	499.96	461.86	461.86
1	1	1	0	1.0892	3.1783	1	2	0.31582	0.31698	2	0.30289	0.15735	1.2465	2.3077	5.486	383.55	383.55	431.08	431.08
1	1	1	0	2.5164	2.6444	2	2	0.23384	0.21895	1	0.38514	-1.2257	1.2907	0.49106	3.1355	394.33	394.33	425.52	425.52
1	1	1	0	3.9437	2.1105	2	2	0.16273	0.16496	1	0.34006	0.96968	4.9134	0.281	2.3915	435.66	435.66	471.21	471.21
1	1	1	0	3.1604	1.5767	2	2	0.25209	0.17099	1	0.29867	0.12224	3.2826	-2.0877	-0.51101	447.59	447.59	439.96	439.96
1	1	1	0	2.3771	1.0428	2	1	0.27018	0.22082	2	0.70547	-3.4442	-1.067	3.0018	4.0447	461.63	461.63	410.59	410.59
1	1	1	0	-2.6557	0.27393	1	2	0.16515	0.13119	1	0.3804	3.9374	1.2816	0.26641	0.54035	410.22	410.22	454.62	454.62
1	1	1	0	1.5939	2.0156	1	1	0.18806	0.3504	1	0.45497	2.3497	3.9436	2.772	4.7876	522.45	522.45	436.32	436.32
1	1	1	0	-1.8725	-0.69885	1	1	0.23547	0.20243	1	0.41863	0.99524	-0.87722	1.3265	0.62763	500.29	500.29	521.66	521.66
1	1	1	0	3.0211	2.9884	1	2	0.26336	0.22262	2	0.45643	3.0268	6.0479	-0.17523	2.8132	370.09	370.09	396.63	396.63
1	1	1	0	4.4483	3.9612	1	2	0.81398	0.26418	2	0.34416	2.3199	6.7682	-1.994	1.9672	383.12	383.12	482	482
1	1	1	0	-1.0892	-1.6716	2	1	0.34608	0.29891	1	0.29698	-1.6961	-2.7852	-2.5964	-4.2681	484.83	484.83	413.07	413.07
1	1	1	0	5.8756	3.4273	2	2	0.1965	0.37521	1	0.40978	-3.712	2.1636	3.8662	7.2935	497.55	497.55	395.62	395.62
1	1	1	0	-2.5164	-1.1378	2	2	0.49665	0.15247	1	0.34944	3.5288	1.0124	-2.3272	-3.465	504.13	504.13	493.81	493.81
1	1	1	0	-3.9437	-2.1105	1	1	0.30253	0.18992	2	0.36739	-0.4798	-4.4235	1.7631	-0.34742	449.72	449.72	519.99	519.99
1	1	1	0	-5.3709	-3.0833	1	1	0.51096	0.21525	1	0.79048	-1.1515	-6.5224	-1.7235	-4.8068	409.36	409.36	466.09	466.09
1	1	1	0	-4.5876	-2.5495	1	1	0.2546	0.12327	2	0.37572	-3.6993	-8.287	1.9488	-0.6007	396.18	396.18	383.66	383.66
1	1	1	0	7.3028	2.8934	2	2	0.31313	0.24257	1	0.3864	3.5021	10.805	1.867	4.7605	502.36	502.36	504.67	504.67
1	1	1	0	6.5195	2.3596	2	1	0.1463	0.14221	1	0.3709	-1.3418	5.1777	3.8084	6.1679	394.45	394.45	438.47	438.47
1	1	1	0	5.7363	3.3324	2	2	0.27527	0.24312	1	0.37541	1.2749	7.0111	2.3976	5.73	504.42	504.42	505.58	505.58
1	1	1	0	-3.8044	-2.0156	2	2	0.56747	0.28818	1	0.3617	-3.1954	-6.9998	-3.307	-5.3226	412.29	412.29	523.01	523.01
1	1	1	0	-5.2316	-2.9884	1	1	0.20869	0.13621	1	0.33364	2.84	-2.3916	-3.1098	-6.0982	470.92	470.92	483.37	483.37
1	1	1	0	-6.6588	-3.9612	1	2	0.15011	0.15656	1	0.4804	2.9738	-3.685	-0.10759	-4.0688	376.79	376.79	492.49	492.49
1	1	1	0	-5.8756	-4.9339	1	1	0.14648	0.16588	2	0.37636	-0.12719	-6.0028	1.572	-3.362	500.62	500.62	518.93	518.93
1	1	1	0	-5.0923	-5.9067	1	1	0.28035	0.1856	2	0.28352	0.25909	-4.8332	2.7494	-3.1573	445.41	445.41	410.86	410.86
1	1	1	0	-4.309	-5.3729	1	1	0.22302	0.12791	2	0.77141	2.7351	-1.5739	2.2652	-3.1077	384.95	384.95	465.45	465.45
1	1	1	0	4.953	4.3051	2	2	0.47359	0.33976	2	0.45409	0.93239	5.8854	-1.9569	2.3483	497.73	497.73	522.6	522.6
1	1	1	0	-3.5258	-4.839	1	2	0.29027	0.36159	1	1.5919	-3.014	-6.5397	-2.1156	-6.9546	500.48	500.48	464.53	464.53
1	1	1	0	-2.7425	-5.8118	2	1	0.12586	0.29433	2	1.755	0.84001	-1.9025	-1.3055	-7.1173	477.83	477.83	451.86	451.86
2	2	1	1	1.5485	1.3151	2	2	4.9295	1.256	2	7.3444	-0.86622	-0.86622	-1.8052	-0.4901	406.26	444.27	452.8	452.8
2	2	1	1	1.3079	1.0745	2	2	3.4286	0.93471	1	2.7211	2.0916	2.0916	0.56291	1.6374	490.98	529.51	469.87	469.87
2	2	1	1	1.0673	0.83395	2	2	6.9574	1.0337	2	0.93728	-0.11548	-0.11548	-2.2763	-1.4424	478.9	509.36	423.03	423.03
2	2	1	1	0.82676	0.59337	1	1	7.1661	1.3441	1	0.89752	0.32496	0.32496	3.3639	3.9573	388.16	407.15	501.24	501.24
2	2	1	1	-1.5485	-1.3151	1	1	1.1371	0.72949	2	0.52038	2.1846	2.1846	-2.5369	-3.852	427.13	390.58	430.58	430.58
2	2	1	1	-1.3079	-1.0745	1	1	5.6935	0.62723	2	0.52275	0.39729	0.39729	-0.92685	-2.0014	503.18	466.57	464.02	464.02
2	2	1	1	-1.0673	-0.83395	1	1	1.0326	0.601	1	0.80772	0.090803	0.090803	-2.6746	-3.5085	388.48	365.25	451.01	451.01
2	2	1	1	-0.82676	-0.59337	1	1	2.3848	0.7945	1	0.49147	1.1355	1.1355	-3.8724	-4.4657	468.88	447.01	515.38	515.38
2	2	1	1	-0.58619	-0.3528	1	2	2.4922	1.5084	1	0.52001	-2.7515	-2.7515	-2.7381	-3.0909	440.46	425.79	499.99	499.99
2	2	1	1	1.2651	1.0317	2	2	0.96807	0.82229	2	0.63349	-1.2733	-1.2733	-0.065425	0.96631	475.92	512	419.72	419.72
2	2	1	1	-0.34561	-0.79116	1	1	3.7957	0.5399	2	0.55672	2.9648	2.9648	-1.3883	-2.1794	383.44	375.86	417.98	417.98
2	2	1	1	1.7035	1.4701	2	2	1.6889	0.56908	1	0.51138	0.57949	0.57949	-3.0994	-1.6293	518.67	572.3	460.34	460.34
2	2	1	1	-0.10504	-1.2295	1	1	2.269	0.49327	2	0.55359	-0.604	-0.604	-2.751	-3.9806	416.53	414.01	493.41	493.41
2	2	1	1	0.13554	-0.98896	1	1	3.3811	0.90241	2	0.52874	-0.27741	-0.27741	1.21	0.22109	416.95	420.23	419.36	419.36
2	2	1	1	0.37612	-0.74838	2	1	2.1523	1.0236	1	0.876	-1.1857	-1.1857	0.26952	-0.47886	480.29	490.84	408.07	408.07
2	2	1	1	1.4629	1.2295	2	2	3.2361	0.58567	2	0.65583	-2.5492	-2.5492	-1.948	-0.71843	401.1	436.47	404.59	404.59
2	2	1	1	1.2223	0.98896	2	2	1.1678	0.48993	2	0.72239	-3.4084	-3.4084	-0.21036	0.77859	513.55	551.12	418.77	418.77
2	2	1	1	-0.062252	-0.5078	1	1	5.0396	0.49374	2	0.4853	3.3219	3.3219	3.7028	3.1949	521.82	519.95	518.93	518.93
2	2	1	1	0.98177	0.74838	2	1	1.8837	0.79452	1	0.57801	-1.0639	-1.0639	2.681	3.4294	509.82	539.57	479.37	479.37
2	2	1	1	-0.50062	-0.26723	1	1	0.69324	0.56333	1	0.65077	-0.20895	-0.20895	1.3115	1.0443	429.55	417.31	370.45	370.45
2	2	1	1	-0.26004	-0.026653	1	1	1.141	0.43558	2	0.42643	1.5368	1.5368	1.4568	1.4302	425.65	419.3	371.07	371.07
2	2	1	1	-0.019467	0.21392	1	2	4.6363	0.54973	2	0.75875	3.1504	3.1504	-0.42208	-0.20815	491.86	491.31	469.96	469.96
2	2	1	1	0.74119	1.1867	2	1	0.96921	0.59433	2	0.41813	1.8109	1.8109	3.2536	4.4403	427.55	446.26	386.27	386.27
2	2	1	1	0.50062	1.6251	2	2	3.9661	1.1221	1	0.34214	1.6454	1.6454	-1.5432	0.081901	431.51	444.17	389.45	389.45
2	2	1	1	0.26004	2.0635	2	2	2.7321	0.40461	2	0.4287	0.77873	0.77873	-1.913	0.15044	432.14	438.68	460.24	460.24
2	2	1	1	0.22111	-0.22444	2	1	2.5586	0.23799	2	0.569	2.1627	2.1627	3.8397	3.6152	487.74	494.01	384.63	384.63
2	2	1	1	-0.21726	-0.66281	1	1	5.5485	1.4163	2	0.55202	3.2233	3.2233	0.09216	-0.57065	512.02	505.63	481.34	481.34
2	2	1	1	0.019467	1.8229	1	2	4.0525	0.55042	2	0.36203	0.62163	0.62163	2.4114	4.2343	451.35	451.86	398.69	398.69
2	2	1	1	-0.65562	-0.42223	1	1	3.2386	1.6466	1	0.47409	2.2675	2.2675	1.6736	1.2514	502.25	483.58	420.65	420.65
2	2	1	1	0.45783	1.5823	2	2	2.2261	0.89392	1	0.56514	-0.0065423	-0.0065423	3.8596	5.4419	445.22	457.15	406.1	406.1
2	2	1	1	-0.41505	-0.18166	1	2	1.2722	0.57362	2	0.45505	-3.0387	-3.0387	-3.8868	-4.0684	444.2	433.68	494.34	494.34
2	2	1	1	0.8962	1.3418	2	1	1.4806	0.5031	2	1.5015	0.11644	0.11644	3.275	4.6167	421.1	443.48	405.87	405.87
2	2	1	1	0.65562	1.7801	2	2	10.355	0.44792	2	0.48018	0.28431	0.28431	-2.2182	-0.43811	394.95	410.19	501.63	501.63
2	2	1	1	-0.17447	-0.62003	1	1	2.0241	0.48554	2	0.37463	-0.94466	-0.94466	3.8998	3.2798	497.95	492.96	502.51	502.51
2	2	1	1	0.066102	-1.0584	1	1	4.4991	0.8727	2	0.47446	3.2583	3.2583	-2.5244	-3.5828	422.08	423.69	486.42	486.42
2	2	1	1	0.30668	-0.81782	2	1	3.4257	0.58602	2	0.42711	0.15455	0.15455	2.0261	1.2083	500.95	509.9	507.43	507.43
2	2	1	1	0.41505	2.2185	2	2	1.9237	0.55932	1	0.55511	-0.68586	-0.68586	0.8581	3.0766	390.08	399.55	515.5	515.5
2	2	1	1	0.17447	1.9779	2	2	2.6479	0.82847	1	2.9154	-1.9154	-1.9154	-0.2199	1.758	457.46	462.09	481.23	481.23
2	2	1	1	-0.066102	1.7373	1	2	9.3823	0.42407	2	0.46596	1.7042	1.7042	-0.89864	0.8387	386.94	385.47	391.73	391.73
2	2	1	1	-0.13169	-0.57724	1	2	1.2754	0.49507	1	0.50873	3.5411	3.5411	-2.8186	-3.3959	452.22	448.79	522.73	522.73
2	2	1	1	-0.57006	-1.0156	1	1	0.82067	0.42468	2	0.43616	-1.1641	-1.1641	-0.6207	-1.6363	391.23	378.55	409.35	409.35
2	2	1	1	-0.32948	-1.454	1	1	2.7735	0.49792	2	0.58227	-2.8816	-2.8816	-3.2781	-4.7321	419.95	412.03	399.15	399.15
2	2	1	1	-0.088904	-1.2134	1	1	1.9625	0.60824	2	0.4544	2.8472	2.8472	0.71802	-0.49538	499.09	496.54	396.58	396.58
2	2	1	1	0.15167	-0.97282	2	1	2.9676	0.42195	2	0.53971	1.908	1.908	2.0542	1.0813	461.45	465.51	506.56	506.56
2	2	1	1	0.37226	1.4968	2	2	2.583	0.436	2	0.54631	1.9323	1.9323	-0.33193	1.1648	487.48	498.07	474.8	474.8
2	2	1	1	0.81063	1.2562	2	2	1.6771	0.56342	1	0.65939	-1.0383	-1.0383	0.65912	1.9153	379.38	397.57	499.73	499.73
2	2	1	1	0.57006	1.0156	2	1	1.6603	1.3371	1	0.42183	-2.3951	-2.3951	3.8448	4.8605	411.99	425.78	459.76	459.76
2	2	1	1	-0.2867	-0.73225	1	1	1.0645	1.4519	1	0.78286	1.2139	1.2139	-1.3246	-2.0568	492.69	484.6	441.91	441.91
2	2	1	1	0.32948	1.454	2	2	2.5602	1.9577	1	0.57922	-2.6131	-2.6131	1.6134	3.0673	494.44	503.95	442.35	442.35
2	2	1	1	-0.72506	-0.49167	1	1	0.66421	1.1798	1	1.4092	3.3903	3.3903	-1.4167	-1.9084	410.98	394.12	411.86	411.86
2	2	1	1	0.088904	1.8923	2	2	4.6616	0.97584	2	0.65671	1.3665	1.3665	-1.2906	0.60171	488.21	490.73	409.21	409.21
2	2	1	1	-0.15167	1.6518	1	2	2.9618	2.1732	2	0.44973	1.7101	1.7101	-0.84541	0.80635	411.66	408.07	501.82	501.82
2	2	1	1	0.2867	1.4112	2	2	8.4998	0.53351	2	0.4628	2.5339	2.5339	-2.3973	-0.98616	471.11	478.98	418.36	418.36
2	2	1	1	-0.48449	-0.2511	1	2	0.54103	0.50219	1	0.35351	2.7362	2.7362	-1.5177	-1.7688	461.58	448.84	419.4	419.4
2	2	1	1	0.72506	1.1706	2	2	0.94303	0.53478	2	0.3941	0.90658	0.90658	-0.65869	0.51192	388.43	405.05	392.87	392.87
2	2	1	1	0.48449	0.93004	2	2	5.5979	0.56304	2	0.3629	-2.316	-2.316	-1.7963	-0.86626	451.65	464.47	452.79	452.79
2	2	1	1	-0.24391	-0.68946	1	1	2.4937	0.6028	2	0.45487	-2.8539	-2.8539	-3.5069	-4.1964	386.35	380.94	457.79	457.79
2	2	1	1	-0.0033352	-1.1278	1	1	3.8944	1.054	2	0.56734	-2.7189	-2.7189	-0.83965	-1.9675	432.17	432.08	481.77	481.77
2	2	1	1	0.24391	0.68946	2	1	2.1243	0.46245	2	0.44768	2.6898	2.6898	3.6806	4.3701	406.43	412.2	507	507
2	2	1	1	0.23724	-0.88725	2	1	2.4083	0.58899	2	0.73073	3.5875	3.5875	3.6692	2.7819	394.16	399.59	439.44	439.44
2	2	1	1	0.0033352	1.1278	2	2	2.1678	0.97797	1	0.49307	3.6491	3.6491	-1.4569	-0.32904	492.88	492.98	442.09	442.09
2	2	1	1	-0.20113	-0.64668	1	1	1.0193	1.0525	1	0.46261	2.2709	2.2709	-2.1234	-2.7701	391.66	387.14	479.78	479.78
2	2	1	1	-0.63949	-0.4061	1	1	1.4956	0.61903	1	0.43911	3.5559	3.5559	-0.083598	-0.4897	370.82	357.37	438.92	438.92
2	2	1	1	-0.23724	1.5662	1	2	1.7682	0.76819	2	0.48519	3.2003	3.2003	1.2813	2.8475	480.73	474.19	381.45	381.45
2	2	1	1	-0.39892	-0.16553	1	1	2.8912	0.61981	1	0.3893	-1.3573	-1.3573	-0.086736	-0.25226	483.45	472.44	404.6	404.6
2	2	1	1	0.20113	1.3256	2	2	1.8328	0.94879	1	0.66066	-3.8965	-3.8965	3.492	4.8176	497.93	503.75	478.03	478.03
2	2	1	1	-0.15834	0.075048	1	1	2.4206	0.55894	2	0.39081	-0.6546	-0.6546	3.09	3.165	504.78	500.18	515.84	515.84
2	2	1	1	0.63949	1.085	2	2	0.86499	0.5297	2	1.9426	-1.7209	-1.7209	-0.85621	0.22884	427.29	443.37	478	478
2	2	1	1	0.39892	0.84447	2	2	10.288	0.41285	2	0.49538	-1.1302	-1.1302	-3.9182	-3.0738	403.21	412.61	431.97	431.97
2	2	1	1	0.15834	0.60389	1	1	2.4847	1.5128	1	0.62362	2.7824	2.7824	-0.24157	0.36232	471.89	476.22	373.01	373.01
2	2	1	1	0.082234	0.31562	1	2	3.1694	0.75671	2	0.50862	-1.9199	-1.9199	1.0775	1.3932	509.84	512.27	485.07	485.07
2	2	1	1	0.32281	-0.12274	1	1	3.3773	0.48415	2	0.44047	0.98143	0.98143	-0.36864	-0.49138	442.85	451.18	456.37	456.37
2	2	1	1	0.59671	1.0423	2	2	5.7602	0.46829	2	0.44598	-0.65925	-0.65925	-1.3272	-0.28492	429.61	444.68	476.36	476.36
2	2	1	1	1.0351	1.4806	2	2	0.75835	0.45949	2	0.52082	-1.3108	-1.3108	0.35906	1.8397	503.79	534.83	451.53	451.53
2	2	1	1	0.56339	-0.56111	2	1	1.3045	0.69238	2	0.68388	-3.8393	-3.8393	-0.45282	-1.0139	391.49	404.44	417.54	417.54
2	2	1	1	0.7945	1.2401	2	1	1.7153	3.4756	1	0.50599	-1.8232	-1.8232	1.9841	3.2241	504.03	527.7	475.98	475.98
2	2	1	1	0.55392	1.6784	2	2	1.4736	0.49926	2	0.44556	-3.0329	-3.0329	-2.7948	-1.1163	493.55	509.6	504.42	504.42
2	2	1	1	0.31335	2.1168	2	2	1.8875	0.36477	2	0.45064	1.1566	1.1566	-0.59547	1.5213	487.12	496.01	424.12	424.12
2	2	1	1	0.072772	1.8762	1	2	2.8129	1.224	2	0.40859	-3.5349	-3.5349	0.58197	2.4582	476.13	478.13	415.99	415.99
2	2	1	1	0.12502	-0.32053	2	1	1.6853	0.66636	2	0.76325	-2.4442	-2.4442	-0.25643	-0.57697	386.09	388.89	422.99	422.99
2	2	1	1	0.51114	1.6356	2	2	9.0076	0.9619	2	0.45208	1.4827	1.4827	3.1303	4.766	383.55	395.04	390.7	390.7
2	2	1	1	-0.31335	-0.079958	1	2	0.60577	1.5769	1	1.231	3.1128	3.1128	-3.0758	-3.1557	435.54	427.73	429.32	429.32
2	2	1	1	-0.75171	-0.51832	1	1	0.89453	1.6494	1	0.70435	3.8773	3.8773	-3.2636	-3.782	514.55	492.68	513.26	513.26
2	2	1	1	0.94951	1.3951	2	2	0.78204	0.49401	2	0.52457	-2.1342	-2.1342	-2.8803	-1.4852	448.16	473.43	373.47	373.47
2	2	1	1	-0.51114	-0.95669	1	1	2.9785	0.5294	1	0.44971	0.9369	0.9369	-0.46769	-1.4244	383.65	372.49	483.59	483.59
2	2	1	1	0.70893	1.1545	2	1	1.6189	1.5843	1	0.42271	2.705	2.705	1.8522	3.0067	436.71	454.96	430.51	430.51
2	2	1	1	-0.27056	-0.71612	1	1	2.0408	0.62498	2	0.45296	-0.43741	-0.43741	-2.8915	-3.6077	518.15	510.11	493.77	493.77
2	2	1	1	0.46835	1.5928	1	2	2.9659	0.40492	2	0.46884	3.9295	3.9295	-2.0486	-0.4557	384.41	394.95	499.92	499.92
2	2	1	1	-0.029988	-0.47554	1	2	1.7951	1.8392	1	1.6549	-2.0523	-2.0523	-0.55031	-1.0258	519.16	518.26	400.99	400.99
2	2	1	1	0.90672	2.0312	2	2	1.4796	0.60089	2	0.56453	-0.98352	-0.98352	2.6888	4.72	478.88	504.63	389.97	389.97
2	2	1	1	1.3451	1.7906	2	1	0.65723	0.44525	2	2.7135	-0.76383	-0.76383	2.6368	4.4274	469.1	507	443.39	443.39
2	2	1	1	1.1045	2.229	2	2	1.9076	1.0459	2	1.01	-2.501	-2.501	2.8557	5.0847	514.63	548.53	438.91	438.91
2	2	1	1	0.21059	-0.91391	2	1	3.086	0.48297	2	0.53229	-3.7802	-3.7802	2.1134	1.1994	516.95	523.28	381.76	381.76
2	2	1	1	-0.22778	-1.3523	1	1	1.4168	0.48057	2	0.4565	3.3742	3.3742	-2.1612	-3.5134	441.93	436.15	398.85	398.85
2	2	1	1	0.86394	2.6674	2	2	0.55332	0.35031	2	0.39764	3.2575	3.2575	-1.0127	1.6546	468.4	492.37	440.21	440.21
2	2	1	1	-0.66615	-1.1117	1	1	0.39399	0.63114	2	0.4854	2.7917	2.7917	-2.0639	-3.1756	433.89	417.51	388.97	388.97
2	2	1	1	-0.42557	-0.87112	1	2	1.2226	1.7245	1	0.43141	3.6382	3.6382	-3.3942	-4.2653	399.41	389.71	452.76	452.76
2	2	1	1	0.62336	2.4268	2	2	1.1624	0.4402	2	0.45421	-3.7352	-3.7352	-0.30535	2.1215	420.81	436.24	521.55	521.55
2	2	1	1	-0.18499	-1.3095	1	1	1.0542	0.43318	2	0.45482	2.7245	2.7245	-1.4737	-2.7832	510.32	504.9	450.16	450.16
2	2	1	1	0.055581	-1.7479	1	1	6.5441	0.35171	2	0.62229	-3.9945	-3.9945	0.18395	-1.5639	489.72	491.3	508.91	508.91
2	1	2	1	1.3151	1.5485	2	2	0.41767	2.9223	1	1.7951	2.8803	4.1954	-0.90222	-0.90222	459.96	459.96	431.97	472.38
2	1	2	1	1.0318	1.2652	1	2	1.5128	0.89518	2	1.439	-2.0083	-0.97645	-2.839	-2.839	505.48	505.48	490.87	528.09
2	1	2	1	-1.3151	-1.5485	1	1	0.56519	0.52378	2	3.1122	1.9174	0.60229	-3.8821	-3.8821	454.64	454.64	455.92	416.91
2	1	2	1	1.548	0.98195	2	2	1.0805	2.9263	1	0.93078	-2.086	-0.53798	-1.856	-1.856	483.53	483.53	417.15	441.49
2	1	2	1	-1.0318	-1.2652	1	1	1.412	0.31272	2	0.88188	-2.8518	-3.8837	-0.41404	-0.41404	376.12	376.12	419.96	390.36
2	1	2	1	2.0642	0.69868	2	2	0.65449	1.4194	1	0.90708	-2.6278	-0.56367	3.5467	3.5467	461	461	442.44	460.66
2	1	2	1	1.7809	0.41541	2	2	1.1109	0.74073	1	0.63787	-2.0612	-0.28036	-2.1915	-2.1915	482.73	482.73	492.09	504.04
2	1	2	1	1.4976	0.13214	2	2	0.74869	1.3515	2	0.45221	-3.9806	-2.483	-1.2719	-1.2719	424.22	424.22	406.28	409.4
2	1	2	1	-0.74856	-0.98195	1	1	2.7714	0.98077	2	1.1968	-0.51771	-1.2663	-0.53484	-0.53484	491.17	491.17	503.08	475.34
2	1	2	1	-0.46529	-0.69868	1	1	1.0586	0.36012	2	0.62539	-2.2282	-2.6935	-1.4343	-1.4343	415.11	415.11	459.94	441.74
2	1	2	1	-0.18202	-0.41541	2	1	0.63242	1.3386	2	0.60749	-3.1467	-3.3287	3.1098	3.1098	462.31	462.31	379.54	370.54
2	1	2	1	1.2143	-0.15113	2	1	0.56513	2.4307	1	1.3365	-0.31828	0.89606	0.10802	0.10802	413.52	413.52	372.53	369.29
2	1	2	1	0.93107	0.36503	2	2	0.3849	0.8663	1	0.59968	0.43322	1.3643	-1.0373	-1.0373	390.36	390.36	412.25	421.04
2	1	2	1	0.6478	0.88119	2	2	0.63167	0.45503	2	0.58489	-2.0187	-1.3709	-2.6056	-2.6056	495.1	495.1	456.21	480.04
2	1	2	1	-0.69818	-0.13214	1	1	0.99374	1.5236	2	0.55343	1.7646	1.0665	2.2377	2.2377	409.18	409.18	392.72	389.74
2	1	2	1	0.36453	0.59792	1	2	0.56205	0.77017	2	0.45638	1.438	1.8025	0.47049	0.47049	504.02	504.02	498.45	515.97
2	1	2	1	-1.2143	0.15113	1	1	0.31011	2.7431	1	1.2161	1.7743	0.55992	2.8	2.8	390.94	390.94	442.49	446.37
2	1	2	1	-0.93107	0.4344	1	2	0.52458	2.037	1	0.73498	-1.8315	-2.7626	0.73757	0.73757	462.51	462.51	463.57	475.35
2	1	2	1	-0.6478	-0.08176	1	1	0.4322	2.3432	1	0.56051	3.5474	2.8996	1.8332	1.8332	510.52	510.52	490.24	487.93
2	1	2	1	-0.36453	-0.59792	2	1	0.34528	1.9861	1	0.80774	-3.5012	-3.8657	1.3549	1.3549	401.76	401.76	403.87	390.16
2	1	2	1	-0.8807	-0.31465	1	1	0.52649	2.6071	1	0.68884	-1.8976	-2.7783	-1.0323	-1.0323	424.51	424.51	431.81	424.03
2	1	2	1	-1.3969	-0.031383	1	2	2.7414	2.2369	1	0.6062	-0.61029	-2.0071	2.4654	2.4654	521.92	521.92	482.13	481.25
2	1	2	1	0.8807	0.31465	2	2	0.51868	1.2197	1	0.50247	0.82128	1.702	-0.43475	-0.43475	414.97	414.97	409.99	417.51
2	1	2	1	1.3969	0.031383	2	2	0.64986	0.58038	1	1.2645	2.1431	3.5399	-2.0255	-2.0255	471.33	471.33	479.28	480.15
2	1	2	1	1.1136	-0.25189	1	1	0.83659	1.7242	1	0.47503	0.0054117	1.119	2.1405	2.1405	406.85	406.85	447.55	441.09
2	1	2	1	-1.1136	-0.54755	1	1	0.36001	0.81332	1	0.56538	3.8262	2.7126	2.323	2.323	495.07	495.07	408.97	396.24
2	1	2	1	1.6298	0.26428	1	2	0.4292	2.936	2	0.58144	2.9105	4.5402	2.2894	2.2894	415.93	415.93	502.58	510.31
2	1	2	1	2.1459	0.78044	2	2	0.3976	1.0506	1	0.53478	-3.143	-0.99709	-3.8951	-3.8951	471.21	471.21	485.89	508.29
2	1	2	1	2.6621	0.49717	2	1	0.52731	1.3115	1	1.3485	1.3527	4.0147	-1.8219	-1.8219	424.95	424.95	399.31	410.94
2	1	2	1	2.3788	1.0133	2	2	0.61456	1.0617	1	0.68342	-0.82724	1.5516	1.5346	1.5346	479.75	479.75	388.45	411.87
2	1	2	1	2.0955	1.5295	2	2	0.40064	0.54902	1	0.53429	-3.4852	-1.3897	-1.6672	-1.6672	512.74	512.74	514.04	561.52
2	1	2	1	-0.83032	-1.0637	1	1	0.71875	0.83769	1	0.59237	2.0618	1.2315	1.8144	1.8144	390.54	390.54	476.86	448.44
2	1	2	1	-0.54705	-0.78044	1	1	0.3516	1.3677	1	0.61652	2.166	1.619	2.3332	2.3332	477.17	477.17	481.65	460.42
2	1	2	1	-0.26378	-0.49717	2	1	0.68931	2.2151	2	0.54072	-3.1746	-3.4384	-1.3078	-1.3078	520.32	520.32	465.06	451.89
2	1	2	1	-0.77994	-0.2139	1	1	0.4453	2.0414	2	0.62697	3.5436	2.7637	3.7579	3.7579	465.04	465.04	430.72	425.43
2	1	2	1	1.8123	1.2462	2	2	0.66351	2.4013	1	0.65381	-0.62447	1.1878	2.3977	2.3977	520.23	520.23	482.01	517.99
2	1	2	1	-1.2961	0.069372	1	1	0.38791	2.4385	1	0.44554	3.0124	1.7163	-3.1844	-3.1844	478.96	478.96	508.16	510.2
2	1	2	1	-1.0128	0.35264	1	2	0.44349	1.1447	1	0.59336	0.048306	-0.96453	-3.2076	-3.2076	493.17	493.17	479.79	489.66
2	1	2	1	1.529	0.96295	2	2	2.0636	0.4496	2	0.48459	2.608	4.137	3.4044	3.4044	385.58	385.58	450.3	476.06
2	1	2	1	-0.72956	-0.16352	2	1	0.45784	1.9986	1	0.4455	-3.6443	-4.3738	-1.6727	-1.6727	508.35	508.35	422.72	418.75
2	1	2	1	1.2457	0.67968	2	2	0.45255	1.7959	1	0.58418	-2.4161	-1.1703	-3.363	-3.363	470.54	470.54	489.45	509.05
2	1	2	1	0.96246	0.39641	1	2	0.92094	7.9662	1	0.4827	2.0986	3.0611	-1.909	-1.909	479.82	479.82	442.1	452.34
2	1	2	1	-1.2457	-0.67968	1	1	0.28862	0.39113	1	1.8123	3.7853	2.5396	3.0972	3.0972	449.12	449.12	431.93	415.3
2	1	2	1	-1.7619	-0.39641	1	1	0.50632	0.93767	1	0.54065	-2.1098	-3.8717	-1.9559	-1.9559	495.99	495.99	420.52	411
2	1	2	1	-1.4786	-0.11314	1	1	0.44504	1.9827	1	0.43692	1.6867	0.20806	1.612	1.612	492.33	492.33	518.51	515.14
2	1	2	1	1.4786	0.11314	2	1	0.44354	2.1939	1	0.56665	0.6399	2.1185	-1.5665	-1.5665	429.13	429.13	394.11	396.69
2	1	2	1	-1.1954	0.17013	1	2	0.61569	3.8133	1	0.58167	-3.2232	-4.4185	3.1208	3.1208	397.79	397.79	484.42	489.2
2	1	2	1	-0.91208	-0.34604	2	1	2.422	2.4573	2	0.51326	-1.3176	-2.2297	2.3067	2.3067	399.36	399.36	421.79	413.44
2	1	2	1	1.9948	0.62931	2	2	0.53039	0.47173	2	2.035	3.839	5.8337	3.7667	3.7667	409.88	409.88	484.94	502.9
2	1	2	1	1.7115	1.1455	2	2	0.61736	1.0561	1	0.64254	-0.74849	0.96302	1.8143	1.8143	444.7	444.7	502.54	536.92
2	1	2	1	-1.4282	-0.8622	1	1	0.28376	0.82669	1	0.53155	1.2745	-0.15372	-3.2302	-3.2302	483.75	483.75	378.51	360.12
2	1	2	1	-1.9444	-0.57893	1	1	0.31042	1.0325	1	2.4627	1.8148	-0.12959	2.0154	2.0154	463.85	463.85	428.25	414.17
2	1	2	1	1.4282	0.8622	2	2	0.6082	0.7369	1	0.55452	2.0644	3.4926	3.9747	3.9747	422.8	422.8	501.35	526.95
2	1	2	1	1.145	0.57893	1	2	0.45043	1.4251	2	0.70732	2.1973	3.3422	2.5606	2.5606	462.38	462.38	451.5	466.85
2	1	2	1	-1.6611	-0.29566	1	1	0.35096	1.3506	1	1.0919	1.8503	0.18921	3.4215	3.4215	495.07	495.07	397.13	390.4
2	1	2	1	-1.3779	-0.012388	1	1	0.64776	2.2131	1	0.61718	2.1578	0.77995	-1.0671	-1.0671	378.36	378.36	481.29	480.95
2	1	2	1	-1.0946	0.27088	1	1	0.26407	2.3128	1	0.79551	2.2546	1.16	-0.752	-0.752	462.04	462.04	390.45	396.61
2	1	2	1	-0.81132	0.55415	1	2	0.60291	0.41678	2	0.5384	-0.28262	-1.0939	-2.2365	-2.2365	401.16	401.16	478.21	493.76
2	1	2	1	1.6611	0.29566	2	2	0.41123	1.7194	1	0.40516	-0.30141	1.3597	3.4356	3.4356	436.94	436.94	516.89	525.8
2	1	2	1	2.1773	0.012388	2	1	0.40292	1.2197	1	0.69857	-0.79838	1.3789	-0.67018	-0.67018	522.01	522.01	461.27	461.6
2	1	2	1	-0.52805	0.03799	1	2	0.63025	2.947	1	0.55296	-2.3601	-2.8881	1.3014	1.3014	428.58	428.58	475.54	476.58
2	1	2	1	1.894	0.52855	2	2	0.44325	0.36137	1	0.56594	2.008	3.902	0.5144	0.5144	442.82	442.82	483.88	498.88
2	1	2	1	1.6108	1.0447	2	2	0.45623	0.18377	1	0.56815	-1.9167	-0.30593	0.78168	0.78168	484.48	484.48	500.86	532.01
2	1	2	1	1.3275	0.76144	2	2	0.33001	0.27924	1	1.5731	-3.2504	-1.9229	0.58394	0.58394	411.79	411.79	514.08	537.2
2	1	2	1	-0.24478	-0.47817	1	1	0.4851	1.2576	2	0.43228	1.6798	1.435	1.3338	1.3338	497.37	497.37	402.28	391.32
2	1	2	1	0.038487	-0.99434	2	1	0.66319	0.92667	1	1.2376	-3.959	-3.9206	-1.369	-1.369	415.35	415.35	449.3	424.22
2	1	2	1	1.0442	0.47817	1	2	0.387	3.6922	1	0.74153	3.4792	4.5234	-0.79383	-0.79383	412.52	412.52	409.97	421.45
2	1	2	1	1.5604	0.1949	2	2	0.37562	2.5545	1	1.1772	-2.0526	-0.49218	-3.5314	-3.5314	373.63	373.63	373.09	377.32
2	1	2	1	-0.47768	-0.71107	1	1	0.42453	3.9264	1	0.44632	1.6815	1.2038	1.9162	1.9162	445.96	445.96	386.44	370.89
2	1	2	1	-0.99384	-0.4278	1	1	0.51424	1.6337	1	0.71789	-2.2597	-3.2536	-1.3732	-1.3732	444.83	444.83	521.75	509.02
2	1	2	1	-0.71057	-0.14453	2	1	1.0005	1.6985	1	0.70356	-3.9458	-4.6564	0.60184	0.60184	494.98	494.98	482.33	478.32
2	1	2	1	2.0765	-0.088367	2	1	0.45773	1.8682	1	0.51833	-3.2292	-1.1527	2.6318	2.6318	488.12	488.12	424.25	422.09
2	1	2	1	-1.2267	0.13874	1	1	0.43305	1.7806	1	0.52607	-0.47024	-1.697	-2.521	-2.521	470.1	470.1	377.34	380.38
2	1	2	1	1.7933	0.4278	2	2	0.4962	0.6204	1	0.59651	-1.0741	0.71918	-3.6087	-3.6087	403.08	403.08	482.55	494.62
2	1	2	1	-1.7429	0.42202	2	2	0.62013	0.55333	2	0.52344	-2.2308	-3.9737	2.8227	2.8227	405.1	405.1	384.05	393.52
2	1	2	1	-2.2591	-0.094148	1	1	0.36398	1.5431	1	0.96948	2.8425	0.58348	-1.1357	-1.1357	522.83	522.83	422.79	420.5
2	1	2	1	1.51	0.94396	2	2	0.45728	0.73301	1	0.51021	-3.1617	-1.6516	0.12283	0.12283	504.89	504.89	402.67	425.23
2	1	2	1	1.2267	0.66069	2	2	0.52327	1.5479	1	0.4319	-3.0082	-1.7814	-3.541	-3.541	378.87	378.87	391.42	406.65
2	1	2	1	0.94346	0.37742	2	2	1.8859	0.84499	2	0.49457	1.3319	2.2753	1.8372	1.8372	423.06	423.06	400.7	409.53
2	1	2	1	0.66019	0.094148	2	2	1.7941	1.0578	2	0.57799	1.6262	2.2864	2.4357	2.4357	433.97	433.97	422.17	424.48
2	1	2	1	0.37692	-0.18912	2	1	0.5297	1.8433	2	1.496	-1.0551	-0.67819	-3.768	-3.768	488.51	488.51	439.61	434.84
2	1	2	1	-2.7752	-0.61031	1	1	0.46717	0.9774	1	0.52488	-0.76785	-3.5431	-3.004	-3.004	518.22	518.22	395.47	381.77
2	1	2	1	-2.492	-0.32704	2	1	0.66318	3.1581	1	0.72486	-3.8851	-6.3771	1.4943	1.4943	448.41	448.41	407.96	400.33
2	1	2	1	0.093651	0.32704	1	2	0.67062	4.2455	2	1.1746	-3.4506	-3.357	-1.6074	-1.6074	472.64	472.64	399.18	406.8
2	1	2	1	0.60981	0.8432	2	2	0.44565	0.33438	1	0.59713	-1.8289	-1.2191	-0.11905	-0.11905	434.14	434.14	438.13	459.99
2	1	2	1	1.126	0.55993	2	2	0.68441	1.5738	2	0.57914	-1.4456	-0.31964	-3.1769	-3.1769	403.13	403.13	454.94	469.89
2	1	2	1	-3.0081	-0.043771	1	2	0.44466	5.6205	1	1.1299	0.17384	-2.8343	2.5363	2.5363	378.25	378.25	508.38	507.09
2	1	2	1	-3.5243	-0.55993	1	1	0.74727	0.9129	1	0.59178	1.9644	-1.5599	-0.66867	-0.66867	424.11	424.11	422.27	408.83
2	1	2	1	-3.241	-1.0761	1	1	0.76745	3.4774	2	0.85195	-3.0958	-6.3368	-0.61986	-0.61986	420.34	420.34	453.57	426.23
2	1	2	1	-2.9577	-0.79283	1	1	0.49588	0.85368	1	0.6294	-2.4146	-5.3724	-1.2325	-1.2325	488.23	488.23	426.63	407.54
2	1	2	1	0.84271	0.27666	1	2	0.54674	1.6392	1	0.56215	3.169	4.0117	-0.62678	-0.62678	479.39	479.39	447.27	454.47
2	1	2	1	1.3589	-0.0066069	2	1	0.44167	3.6943	1	0.71221	-2.4089	-1.0501	-3.7257	-3.7257	407.38	407.38	479.88	479.69
2	1	2	1	1.875	0.50956	2	2	0.37135	1.7971	1	0.60329	-3.9481	-2.0731	-3.9306	-3.9306	506.16	506.16	400.19	412.14
2	1	2	1	1.5918	1.0257	2	2	0.36224	0.83322	1	0.60234	-1.0848	0.507	2.8804	2.8804	506.15	506.15	439.24	466.05
2	1	2	1	-2.6745	-0.50956	1	1	0.53052	0.96444	2	0.57976	-2.8834	-5.5579	-3.4894	-3.4894	479.88	479.88	499.27	484.78
2	1	2	1	-2.3912	-0.22629	1	1	0.42762	3.9049	1	0.5913	-1.804	-4.1952	3.2285	3.2285	446.08	446.08	375.69	370.81
2	1	2	1	1.3085	0.74245	2	2	0.66401	2.4438	1	0.64415	0.013718	1.3222	-0.48112	-0.48112	397.12	397.12	392.64	409.84
2	1	2	1	-2.1079	0.056984	1	2	0.67209	2.5031	2	0.52925	-3.7269	-5.8348	-1.0293	-1.0293	476.87	476.87	516.05	517.75
2	1	2	1	1.0252	0.45918	2	2	0.34716	3.1638	1	1.0442	-1.9273	-0.90208	-2.0241	-2.0241	430.09	430.09	457.35	469.64
2	1	2	1	-1.8247	-0.45918	1	1	0.442	1.6702	1	0.53432	0.56304	-1.2616	0.18097	0.18097	492.8	492.8	502.79	489.63
2	1	1	0	-1.5414	-1.5073	1	2	0.51415	1.611	1	0.86481	-3.7202	-5.2615	-2.7421	-4.2493	374.54	374.54	454.58	454.58
2	1	1	0	0.74195	2.1862	2	2	0.38768	1.4458	1	5.8102	1.7458	2.4878	3.6721	5.8584	482.65	482.65	497.03	497.03
2	1	1	0	-1.2581	-1.9456	1	1	0.50781	1.6172	2	0.51911	1.6627	0.40454	0.076392	-1.8693	422.08	422.08	508.62	508.62
2	1	1	0	-0.97485	-2.384	2	1	1.0824	0.39099	2	0.52742	-1.672	-2.6469	-0.70569	-3.0897	420.14	420.14	406.23	406.23
2	1	1	0	0.45868	1.9456	2	2	0.44873	0.62918	2	0.85449	-2.8137	-2.355	-3.6802	-1.7345	373.52	373.52	416.07	416.07
2	1	1	0	0.17541	1.7051	2	2	1.53	0.45505	2	0.59271	-2.2067	-2.0312	-1.6922	0.012853	499.48	499.48	384.48	384.48
2	1	1	0	-1.491	-2.1434	2	1	0.60997	0.37596	2	0.62368	-3.5538	-5.0448	2.411	0.26754	397.28	397.28	400.31	400.31
2	1	1	0	-2.0072	-1.9029	2	1	2.2853	0.29009	2	0.48817	0.068003	-1.9392	1.8027	-0.10017	414.43	414.43	515.81	515.81
2	1	1	0	-0.10786	1.4645	2	2	1.1575	0.43282	2	0.52957	-3.4659	-3.5737	-3.8487	-2.3842	484.05	484.05	380.63	380.63
2	1	1	0	-2.5233	-1.6623	1	1	0.45219	0.31523	2	0.39092	-0.91607	-3.4394	3.3591	1.6968	420.82	420.82	447.35	447.35
2	1	1	0	-3.0395	-1.4217	1	1	0.42459	0.43445	1	0.57079	2.4099	-0.62958	0.97054	-0.45117	374.65	374.65	382.56	382.56
2	1	1	0	-2.7562	-1.1811	1	1	0.70647	0.41612	2	0.55814	-1.826	-4.5822	-0.30811	-1.4892	506.67	506.67	424.23	424.23
2	1	1	0	-0.39113	1.2239	1	1	1.8381	2.2361	2	2.3937	3.4485	3.0573	1.6994	2.9233	412.43	412.43	481.28	481.28
2	1	1	0	-2.473	-0.94056	1	1	0.75933	1.9816	2	1.2186	-1.1828	-3.6558	-3.4873	-4.4279	451.3	451.3	417.65	417.65
2	1	1	0	0.12503	1.6623	2	1	1.8889	0.59062	1	0.75625	-0.46353	-0.3385	1.8549	3.5172	426.58	426.58	443.64	443.64
2	1	1	0	-2.1897	-0.69998	1	1	0.79712	0.64012	2	0.454	-2.9022	-5.0919	3.5288	2.8289	474.6	474.6	374.15	374.15
2	1	1	0	-1.9064	-0.45941	1	1	0.55422	0.90625	1	0.54093	-2.9627	-4.8691	-0.4369	-0.8963	431.29	431.29	461.29	461.29
2	1	1	0	0.6412	2.1007	2	2	0.6484	0.58798	1	1.3724	-3.6725	-3.0313	3.6598	5.7605	447.36	447.36	507.26	507.26
2	1	1	0	0.35793	2.539	1	2	0.63468	0.89994	2	0.5214	3.2624	3.6203	-1.961	0.578	416.18	416.18	446.06	446.06
2	1	1	0	-1.6231	-0.21883	1	1	1.6917	0.45339	2	0.53466	-2.0282	-3.6514	0.21489	-0.0039416	427.91	427.91	464.24	464.24
2	1	1	0	-1.3399	0.021743	1	1	1.6415	1.6114	1	2.3953	-3.5843	-4.9242	-0.60535	-0.58361	392.65	392.65	512.97	512.97
2	1	1	0	0.87409	2.2984	1	2	0.36931	0.40167	2	0.47209	1.4559	2.3299	-2.8558	-0.55739	419.34	419.34	372.93	372.93
2	1	1	0	-1.0566	0.26232	2	2	1.0945	1.7205	2	0.60109	-3.5057	-4.5623	-3.4706	-3.2083	407.39	407.39	432.91	432.91
2	1	1	0	-1.5728	-0.17605	1	1	0.41646	1.5587	1	0.54571	-1.5602	-3.1329	-1.2905	-1.4666	391.19	391.19	411.68	411.68
2	1	1	0	1.3903	2.0579	2	2	0.51421	0.4237	2	0.63466	-0.30305	1.0872	1.3359	3.3937	459.47	459.47	511.01	511.01
2	1	1	0	1.9064	1.8173	1	2	0.50387	0.38039	1	0.98779	3.9571	5.8635	0.61763	2.4349	492.63	492.63	441.52	441.52
2	1	1	0	-2.0889	-0.61441	1	1	0.38648	0.43114	1	0.52445	0.9173	-1.1716	2.6131	1.9986	439.19	439.19	474.96	474.96
2	1	1	0	2.4226	1.5767	2	2	0.44827	0.45418	1	0.53897	-0.16835	2.2542	-2.2714	-0.69465	447.72	447.72	488.75	488.75
2	1	1	0	2.9387	1.3361	2	2	0.87538	0.36688	2	0.48926	1.7011	4.6399	-0.29011	1.046	510.98	510.98	495.88	495.88
2	1	1	0	-1.8057	-0.37384	1	2	0.51019	0.72889	1	0.79021	0.88444	-0.92122	-0.53221	-0.90605	429.76	429.76	425.13	425.13
2	1	1	0	2.6555	1.0956	2	2	0.71017	1.5316	1	0.52425	-1.2491	1.4064	3.183	4.2785	473.12	473.12	388.94	388.94
2	1	1	0	2.3722	0.85499	2	1	1.5341	0.66529	2	0.58157	3.3442	5.7164	3.0359	3.8909	410.54	410.54	426.79	426.79
2	1	1	0	-1.5224	-0.81221	1	1	0.66895	0.4474	1	0.78736	2.6242	1.1018	3.8925	3.0803	514.69	514.69	439.15	439.15
2	1	1	0	-1.2391	-1.2506	1	1	0.41894	1.0129	1	1.4235	-1.7325	-2.9716	2.2236	0.97299	495.46	495.46	431.82	431.82
2	1	1	0	2.0889	1.2934	1	2	2.1821	0.79232	2	0.61796	2.1565	4.2455	-0.3168	0.97656	415.72	415.72	420.56	420.56
2	1	1	0	-0.95585	-1.01	1	1	0.38399	0.81124	1	0.52897	0.24318	-0.71267	-0.40309	-1.4131	427.26	427.26	484.62	484.62
2	1	1	0	2.6051	1.7317	2	2	0.76942	0.45689	2	0.46526	2.0546	4.6597	-1.7838	-0.052051	516.67	516.67	511.01	511.01
2	1	1	0	-0.67258	-0.76942	1	2	0.50218	0.3646	2	0.56633	2.5529	1.8803	-2.7557	-3.5251	413.73	413.73	427.88	427.88
2	1	1	0	-0.38931	-1.2078	1	2	0.23171	0.60544	1	0.46818	0.83154	0.44223	-1.6098	-2.8176	519.83	519.83	410.4	410.4
2	1	1	0	-0.10604	-1.6462	2	1	2.4097	0.29604	2	0.58211	-3.5977	-3.7037	2.0321	0.38598	400.02	400.02	473.59	473.59
2	1	1	0	-0.6222	-2.0845	2	1	1.3026	0.49086	2	0.56985	-3.1478	-3.77	-3.1886	-5.2731	393.45	393.45	487.58	487.58
2	1	1	0	-1.1384	-1.8439	1	1	2.1719	0.43709	2	0.8876	-0.48093	-1.6193	3.7884	1.9444	426.19	426.19	383.09	383.09
2	1	1	0	3.1213	1.4911	2	1	0.45916	1.9601	1	0.96577	-2.5712	0.55009	3.601	5.0922	493.46	493.46	399.11	399.11
2	1	1	0	2.838	1.9295	2	1	0.477	1.4519	1	0.82383	-2.0716	0.7664	2.7126	4.6421	490.52	490.52	461.38	461.38
2	1	1	0	2.5547	2.3679	2	2	0.30086	0.62493	1	0.48047	-3.9938	-1.4391	-1.3337	1.0342	445.86	445.86	479.52	479.52
2	1	1	0	-1.6545	-1.6034	1	1	0.34654	1.0944	1	0.54571	0.20775	-1.4468	-2.1899	-3.7933	440.41	440.41	411.42	411.42
2	1	1	0	2.2714	2.8062	2	2	0.39424	0.42201	2	0.43922	-3.8236	-1.5521	1.2349	4.0411	458.26	458.26	462.34	462.34
2	1	1	0	-1.3713	-1.3628	1	2	0.25372	1.2174	1	0.44757	3.2914	1.9202	-2.746	-4.1088	470.52	470.52	496.24	496.24
2	1	1	0	-1.088	-1.8012	1	1	0.39706	1.4282	1	0.45194	2.572	1.484	-3.691	-5.4922	505.56	505.56	470.81	470.81
2	1	1	0	-0.80472	-2.2395	1	1	0.48968	2.5406	1	0.82947	-2.8099	-3.6147	-2.0569	-4.2964	490.42	490.42	409.69	409.69
2	1	1	0	-0.52145	-1.999	1	1	0.24447	0.37006	2	0.51555	3.8542	3.3327	2.0988	0.099801	422.26	422.26	375.77	375.77
2	1	1	0	-0.23818	-1.7584	1	1	0.45419	0.43151	2	0.85761	-0.53303	-0.77121	-1.864	-3.6224	472.74	472.74	429.09	429.09
2	1	1	0	0.045094	-1.5178	2	1	1.9909	0.27173	2	0.5419	0.29668	0.34177	-0.040043	-1.5578	401.18	401.18	451.44	451.44
2	1	1	0	1.9882	2.5657	2	2	0.26335	0.26221	2	0.52378	-1.5621	0.42605	-1.168	1.3977	509.86	509.86	449.22	449.22
2	1	1	0	-0.47107	-1.2772	1	1	0.26917	0.63512	1	0.59881	3.4469	2.9759	2.0273	0.75012	430.56	430.56	497.85	497.85
2	1	1	0	-0.98723	-1.0366	1	1	0.41225	0.73053	1	0.39801	-1.6761	-2.6634	0.84543	-0.19122	388.33	388.33	499.65	499.65
2	1	1	0	1.7049	2.3251	2	1	0.53994	0.77679	1	0.49861	2.5168	4.2217	3.998	6.3231	470.11	470.11	500.02	500.02
2	1	1	0	1.4216	2.7635	2	2	0.32703	0.32028	2	0.48883	-2.2184	-0.79677	-0.8751	1.8884	417.33	417.33	394.76	394.76
2	1	1	0	1.1384	3.2018	2	2	0.38057	0.43278	2	0.54772	-3.1389	-2.0006	1.5761	4.7779	455.36	455.36	463.61	463.61
2	1	1	0	-0.70396	-0.79607	1	1	0.27821	0.29962	2	0.45199	1.4024	0.69842	1.5015	0.70546	409.61	409.61	392.56	392.56
2	1	1	0	0.8551	2.9613	1	2	2.354	0.29104	2	0.50522	2.2399	3.095	-2.0336	0.92767	396.08	396.08	457.16	457.16
2	1	1	0	1.3713	2.7207	2	2	0.53903	0.43288	2	0.49394	-2.8531	-1.4819	0.54119	3.2619	489.67	489.67	429.17	429.17
2	1	1	0	-0.42069	-0.5555	1	1	0.43377	0.45747	1	0.53076	3.5951	3.1744	-1.1984	-1.7538	442.92	442.92	434.48	434.48
2	1	1	0	1.8874	2.4801	2	2	0.25265	0.42814	1	0.40403	-3.1855	-1.2981	-2.7937	-0.31359	447.71	447.71	491.24	491.24
2	1	1	0	1.6042	2.2395	2	2	0.24337	0.44587	2	0.3911	-2.6902	-1.0861	-0.62802	1.6115	513.22	513.22	391.29	391.29
2	1	1	0	-0.13742	-0.31492	2	1	0.4069	0.4583	2	0.43943	-0.48142	-0.61884	2.6626	2.3477	405.97	405.97	429.4	429.4
2	1	1	0	1.3209	1.999	2	2	0.42101	0.4864	1	0.62707	-2.2603	-0.93943	1.5255	3.5245	403.93	403.93	451.65	451.65
2	1	1	0	1.0376	1.7584	2	2	0.74352	0.41428	2	0.60439	2.3829	3.4206	-0.83247	0.9259	448.04	448.04	445.26	445.26
2	1	1	0	0.75434	1.5178	2	1	0.43533	0.25301	1	0.92778	-2.926	-2.1717	3.4198	4.9376	394	394	446.97	446.97
2	1	1	0	0.47107	1.9562	1	2	0.24981	0.17483	2	0.40131	3.8768	4.3478	-1.855	0.10118	394.93	394.93	421.96	421.96
2	1	1	0	0.98723	2.3945	2	2	0.40047	0.20197	2	0.62467	-0.60302	0.38421	-3.1241	-0.72957	384.44	384.44	390.89	390.89
2	1	1	0	1.5034	2.154	2	2	0.272	0.35692	2	0.45267	-3.8753	-2.3719	-1.4958	0.65813	513.38	513.38	400.22	400.22
2	1	1	0	-0.65359	-0.074347	1	1	0.39517	0.99472	1	0.54814	-2.0215	-2.6751	3.2947	3.2203	397.39	397.39	513.94	513.94
2	1	1	0	-1.1697	0.16623	1	1	0.86792	0.25111	2	0.50343	-1.3305	-2.5002	3.7803	3.9465	411.41	411.41	435.08	435.08
2	1	1	0	-0.88648	0.4068	1	1	0.40261	1.562	1	0.56592	2.802	1.9156	1.0835	1.4904	483.28	483.28	483.27	483.27
2	1	1	0	-0.60321	0.64738	1	1	0.56758	1.8323	1	0.65887	1.885	1.2818	-2.843	-2.1956	464.79	464.79	383.36	383.36
2	1	1	0	1.2201	1.9134	2	2	0.52083	0.23593	2	0.44727	1.3949	2.615	-3.3725	-1.4591	496.08	496.08	407.38	407.38
2	1	1	0	0.93686	1.6728	2	2	1.1338	0.21638	1	0.43968	3.0084	3.9452	-2.712	-1.0392	513.44	513.44	385.76	385.76
2	1	1	0	-0.31994	0.88796	1	2	0.29477	0.50759	1	0.80058	-1.0514	-1.3713	-1.2407	-0.35277	421.15	421.15	446.59	446.59
2	1	1	0	0.65359	1.4322	1	1	1.0732	0.36403	2	1.6272	-2.6549	-2.0014	2.8138	4.246	465.77	465.77	456.58	456.58
2	1	1	0	1.1697	1.8706	2	2	1.1924	1.1469	2	0.4525	3.4051	4.5749	2.3946	4.2652	438.01	438.01	432.72	432.72
2	1	1	0	-0.036667	0.44959	1	2	0.62373	1.7761	1	0.58288	-0.089797	-0.12646	1.8802	2.3298	375.12	375.12	460.1	460.1
2	1	1	0	1.6859	2.309	2	1	0.31913	1.2221	1	0.56145	-1.7399	-0.054028	2.7617	5.0707	467.61	467.61	432.38	432.38
2	1	1	0	1.4026	2.7473	1	2	1.5547	0.25736	2	0.42207	3.8833	5.2859	3.8445	6.5918	408.03	408.03	417.38	417.38
2	1	1	0	1.9188	3.1857	2	2	0.18715	0.67639	1	0.52074	-1.6799	0.23895	2.566	5.7516	383.89	383.89	511.42	511.42
2	1	1	0	2.435	2.9451	2	2	0.94011	0.67643	2	0.40216	1.2897	3.7246	-2.928	0.017115	508.84	508.84	461.09	461.09
2	1	1	0	2.1517	2.7045	2	2	0.346	0.58872	1	0.6519	-1.605	0.54665	2.893	5.5975	418.74	418.74	505.46	505.46
2	1	1	0	0.2466	0.011222	1	2	1.1377	0.6849	2	0.52134	-1.9747	-1.7281	-3.8298	-3.8186	435.43	435.43	503.38	503.38
2	1	1	0	1.8684	2.464	2	2	0.43509	0.98448	1	0.61223	0.53758	2.406	1.3413	3.8053	402.61	402.61	384.74	384.74
2	1	1	0	1.5852	2.2234	2	2	0.94076	0.42735	2	0.59136	-0.80285	0.78231	-2.6183	-0.39488	461.86	461.86	424.19	424.19
2	1	1	0	1.3019	1.9828	2	2	0.39136	0.55996	1	0.57417	-3.4647	-2.1628	2.7867	4.7695	453.62	453.62	467.62	467.62
2	1	1	0	0.52987	-0.42714	1	1	0.6861	0.62329	2	0.56605	3.7975	4.3273	-2.2438	-2.6709	390.11	390.11	407.25	407.25
2	1	1	0	1.0186	1.7422	2	2	0.70127	0.72052	1	0.56279	-1.8267	-0.80804	1.9229	3.6652	473.42	473.42	494.09	494.09
2	1	1	0	0.81314	-0.86551	1	1	1.9722	0.67324	2	0.63105	1.568	2.3811	0.38209	-0.48342	454.41	454.41	453.21	453.21
2	1	1	0	1.0964	-0.62494	2	1	0.31636	0.87763	1	0.60633	-2.3834	-1.287	0.42562	-0.19931	497.8	497.8	418.9	418.9
2	1	1	0	0.58025	-0.38436	2	2	0.70119	0.28784	2	0.45029	1.039	1.6193	-3.9618	-4.3462	377.37	377.37	406.57	406.57
2	1	1	0	0.064088	-0.82273	1	1	0.36059	0.57667	1	0.83911	3.6318	3.6959	3.9389	3.1162	416.16	416.16	471.93	471.93
2	1	1	0	-0.45207	-1.2611	1	2	1.7563	0.414	2	0.60373	0.66759	0.21551	-3.6807	-4.9418	499.5	499.5	501.1	501.1
2	1	1	0	0.73535	1.5017	1	2	0.42761	0.34783	2	0.55973	2.1699	2.9052	-1.71	-0.20837	455.66	455.66	419.57	419.57
2	1	1	0	1.2515	1.2611	2	2	1.4479	1.4341	1	0.51073	-3.4829	-2.2314	2.5181	3.7792	428.76	428.76	440.51	440.51
2	2	2	0	0.29616	-0.97534	2	1	1.5464	0.1264	2	0.50537	0.59527	0.59527	-1.4191	-1.4191	441.33	448.94	510	482.07
2	2	2	0	-0.14221	-0.69207	1	1	2.2893	0.85619	2	0.57529	3.8143	3.8143	2.5048	2.5048	370.89	367.86	450.25	432.6
2	2	2	0	0.38279	0.17591	2	2	0.67356	0.93903	2	1.0255	0.26778	0.26778	-1.0788	-1.0788	522.44	534.12	380.7	384.58
2	2	2	0	-0.58058	-0.4088	1	1	0.72353	1.6405	1	0.5699	-1.0766	-1.0766	0.78166	0.78166	512.45	495.55	503.25	491.51
2	2	2	0	-0.34	-0.12553	1	2	0.79555	0.33481	2	0.49585	-0.56731	-0.56731	-0.033949	-0.033949	398.89	391.13	445.51	442.29
2	2	2	0	-0.099425	-0.64169	1	1	1.053	1.1009	2	0.57655	-3.695	-3.695	1.4808	1.4808	378.35	376.18	428.55	412.96
2	2	2	0	0.14221	-0.10736	2	1	2.789	3.0862	2	0.46628	-0.13635	-0.13635	-1.6559	-1.6559	438.26	441.88	508.96	505.81
2	2	2	0	0.14115	-1.1579	1	1	2.4018	1.1689	2	0.47455	2.5907	2.5907	-1.6532	-1.6532	435.91	439.48	376.7	352.33
2	2	2	0	-0.098366	0.4088	1	1	1.619	2.5304	2	0.57147	-0.19015	-0.19015	-0.8056	-0.8056	504.67	501.81	431.83	442.15
2	2	2	0	0.38173	-0.87459	2	1	2.6161	0.11715	2	0.56953	3.2428	3.2428	3.2281	3.2281	456.39	466.56	440.35	418.65
2	2	2	0	-0.056641	-0.59132	1	1	2.8355	1.4507	2	0.8404	2.7834	2.7834	-0.21899	-0.21899	396.17	394.87	522.01	504.49
2	2	2	0	-0.49501	-0.30805	1	1	0.62478	1.2449	1	0.46316	-2.5455	-2.5455	-1.1274	-1.1274	392.78	381.71	395.77	388.79
2	2	2	0	0.34	0.92496	2	2	0.51883	2.9673	1	0.35033	-0.015676	-0.015676	-3.3709	-3.3709	416.52	424.79	397.83	419.67
2	2	2	0	0.77837	1.4411	2	2	0.65941	0.70072	2	0.55297	3.2376	3.2376	-0.095018	-0.095018	399.37	417.73	465.16	505.53
2	2	2	0	0.53779	1.1579	2	2	1.532	0.48463	2	0.4511	-1.2129	-1.2129	1.2399	1.2399	446.16	460.24	482.92	516.33
2	2	2	0	-0.25443	-0.024776	1	1	0.98806	4.5428	1	1.145	-0.9057	-0.9057	-0.88327	-0.88327	399.96	394.12	379.52	378.98
2	2	2	0	0.29722	0.87459	2	2	3.7578	1.9996	2	0.42303	0.53695	0.53695	3.6412	3.6412	391.91	398.7	385.02	404.97
2	2	2	0	0.056641	0.59132	1	2	1.9305	1.0084	2	0.52136	2.6062	2.6062	0.53299	0.53299	433.16	434.58	382.13	395.41
2	2	2	0	0.49501	0.30805	2	2	1.6622	1.7479	1	0.37607	2.3083	2.3083	0.037754	0.037754	498.96	513.43	460.24	468.51
2	2	2	0	0.93337	0.024776	2	1	0.49262	3.7084	1	0.49933	-3.4741	-3.4741	-0.82618	-0.82618	492.9	520.2	441.77	442.4
2	2	2	0	-0.013856	0.25849	1	1	2.073	4.6579	2	0.4694	-0.6388	-0.6388	2.7171	2.7171	420.91	420.57	506.88	514.5
2	2	2	0	0.6928	0.54094	2	2	0.96519	0.62632	1	0.7977	-3.4977	-3.4977	3.5109	3.5109	520.07	541.31	434.68	448.47
2	2	2	0	0.45222	1.0571	2	1	0.3264	3.1619	1	0.41107	3.1301	3.1301	-3.0614	-3.0614	504.14	517.48	399.27	424.41
2	2	2	0	0.21165	1.5733	2	2	2.6521	2.0207	2	0.40951	-1.2403	-1.2403	-3.4739	-3.4739	466.62	472.36	390.51	427.66
2	2	2	0	-0.028929	2.0894	1	2	1.4842	0.26579	2	0.37898	2.3486	2.3486	0.32681	0.32681	469.43	468.65	463.19	522.61
2	2	2	0	0.40944	1.8062	1	2	1.6869	0.27983	2	0.5593	3.8548	3.8548	3.7994	3.7994	379.71	388.8	508.8	564.74
2	2	2	0	0.22672	0.54177	2	2	2.4027	0.4314	2	0.43361	1.6576	1.6576	-1.4714	-1.4714	417.48	422.98	522.41	539.02
2	2	2	0	-0.21165	0.025602	1	2	1.5163	2.2015	2	0.56057	-1.0096	-1.0096	2.5457	2.5457	455.95	450.41	512.5	513.25
2	2	2	0	-0.65001	-0.49056	1	1	1.0192	0.59554	1	0.51335	-1.7316	-1.7316	-3.0297	-3.0297	442.31	426.01	448.95	436.41
2	2	2	0	0.8478	1.5229	2	2	0.34216	0.093703	2	0.55189	-0.71225	-0.71225	-0.32656	-0.32656	426.1	447.49	477.76	521.69
2	2	2	0	-0.40944	-1.0067	1	1	1.0448	0.36392	2	0.45025	-3.2061	-3.2061	-0.81818	-0.81818	386.99	377.94	391.22	369.12
2	2	2	0	-0.16886	-0.72345	2	1	1.1308	0.75088	2	0.49952	1.9518	1.9518	2.3176	2.3176	406.95	403	442.64	424.53
2	2	2	0	-0.60723	-0.44018	1	1	1.6491	1.2831	2	0.49958	3.4898	3.4898	-3.9176	-3.9176	377.24	364.24	408.72	398.46
2	2	2	0	1.2862	1.2396	2	2	0.41113	0.38787	2	0.47431	1.2276	1.2276	-1.3196	-1.3196	379.35	408.6	463.71	498.13
2	2	2	0	1.0456	0.95635	2	2	3.3382	1.4766	2	0.46898	-2.0384	-2.0384	2.9092	2.9092	459.15	487.74	412.62	436.06
2	2	2	0	-1.0456	-0.15691	1	1	1.0681	1.067	1	0.39687	-3.15	-3.15	2.2098	2.2098	426.85	401.83	423.35	419.53
2	2	2	0	0.80502	0.67308	2	2	0.92707	0.54539	2	0.41975	2.3262	2.3262	-2.6927	-2.6927	391.72	410.36	453.73	471.71
2	2	2	0	0.56444	0.38981	2	2	8.3506	2.5291	2	0.42681	0.72001	0.72001	1.349	1.349	370.8	383.09	430.27	440.06
2	2	2	0	-0.80502	0.12636	1	2	0.9309	3.01	1	0.4438	-1.6789	-1.6789	-2.1445	-2.1445	390.15	372.42	501.6	505.27
2	2	2	0	-0.56444	-0.38981	1	1	1.4536	2.9181	1	0.35204	-0.46637	-0.46637	0.46186	0.46186	446.09	431.78	438.8	429.03
2	2	2	0	0.32387	0.10654	2	2	1.2202	2.8355	1	0.54326	0.64801	0.64801	1.2258	1.2258	492.13	501.42	425.61	428.24
2	2	2	0	-0.32387	-0.90597	1	1	2.3081	0.91177	2	0.41866	0.62369	0.62369	-1.5819	-1.5819	464.27	455.67	491.82	466.74
2	2	2	0	0.083293	-0.17673	2	1	8.4282	2.3154	1	0.33624	0.44391	0.44391	-0.094766	-0.094766	516.47	518.97	424.49	420.18
2	2	2	0	-0.083293	-0.6227	1	1	2.0218	0.81422	2	0.45981	2.3509	2.3509	2.4545	2.4545	426.01	423.97	518.68	500.36
2	2	2	0	-0.15728	0.33943	1	2	1.2773	0.30336	2	0.42451	1.8468	1.8468	-3.2014	-3.2014	404.21	400.55	420.37	428.7
2	2	2	0	0.15728	-0.33943	2	1	1.4193	0.9162	1	0.60702	0.69806	0.69806	-2.0134	-2.0134	428.39	432.3	385.55	378.07
2	2	2	0	-0.28108	-0.056159	1	2	7.1607	2.7865	1	0.36011	-0.79997	-0.79997	2.4093	2.4093	404.84	398.32	449.73	448.27
2	2	2	0	-0.71945	-0.57232	1	1	0.84496	12.412	1	0.48284	-2.0441	-2.0441	1.4768	1.4768	411.01	394.28	463.14	448.08
2	2	2	0	-0.47888	-1.0885	1	1	1.6597	2.0904	2	0.51097	-1.358	-1.358	-2.355	-2.355	425.38	413.77	472.3	443.52
2	2	2	0	0.28108	0.85559	2	2	0.74854	0.43456	2	0.71331	-3.6178	-3.6178	0.13941	0.13941	411.79	418.53	492.23	517.17
2	2	2	0	-0.2383	-0.80521	1	1	5.4261	0.39499	2	0.53235	-3.7607	-3.7607	2.9592	2.9592	502.17	495.31	425.88	406.53
2	2	2	0	0.71945	0.57232	2	2	0.57569	3.4855	1	0.55871	1.6967	1.6967	-1.5626	-1.5626	469.23	489.14	464.42	480.03
2	2	2	0	0.0022759	-0.52194	1	1	5.3617	2.1773	2	0.53486	-2.9455	-2.9455	1.1388	1.1388	492.3	492.37	381.08	369.77
2	2	2	0	0.24285	-0.23867	2	1	1.8034	0.60682	2	0.34661	-3.3762	-3.3762	-3.779	-3.779	486.52	493.39	501.94	495.07
2	2	2	0	0.47888	0.28905	2	2	0.64899	0.91132	2	0.94171	-1.4584	-1.4584	1.3543	1.3543	384.42	395.2	474.26	482.25
2	2	2	0	0.2383	0.005781	2	1	1.4359	1.0509	1	0.94317	-0.54647	-0.54647	-3.2395	-3.2395	392.91	398.35	432.13	432.27
2	2	2	0	-0.19552	0.044597	1	1	1.2979	3.84	1	0.60292	-2.3652	-2.3652	-0.38375	-0.38375	519.89	514.05	485.31	486.56
2	2	2	0	-0.0022759	0.52194	2	1	0.9254	0.24646	2	0.33982	-0.21603	-0.21603	-1.4762	-1.4762	498.19	498.13	380.84	392.49
2	2	2	0	-0.63388	0.32787	2	2	0.54519	1.701	1	0.50113	3.1613	3.1613	1.4239	1.4239	407.54	392.88	521.02	530.98
2	2	2	0	-0.24285	1.0381	1	2	1.0586	0.30282	2	0.48892	-1.2517	-1.2517	0.035264	0.035264	418.45	412.62	493.88	524.4
2	2	2	0	0.19552	1.5543	1	2	1.1276	0.2608	2	0.59622	-2.8413	-2.8413	2.1728	2.1728	478.53	483.96	488	533.84
2	2	2	0	-1.0722	-0.1883	1	1	0.37434	0.58057	1	0.73944	-0.078017	-0.078017	1.4678	1.4678	478.73	449.98	455.8	450.87
2	2	2	0	0.63388	1.271	2	2	0.088667	1.357	1	0.50705	0.2509	0.2509	0.72676	0.72676	489.82	508.09	412.25	443.65
2	2	2	0	-1.5106	-0.70446	1	1	1.0023	1.0858	2	0.47817	2.4036	2.4036	0.33857	0.33857	429.34	393.46	391.83	376.21
2	2	2	0	-1.27	-0.42119	1	1	0.83881	0.9122	1	0.59727	-2.146	-2.146	0.60143	0.60143	498.32	463.07	438.54	428
2	2	2	0	1.0722	0.98773	2	1	0.18299	0.94715	2	2.3594	0.52657	0.52657	-0.20013	-0.20013	459.23	488.57	388.91	411.74
2	2	2	0	0.83167	1.5039	2	2	0.23464	3.0461	1	0.40298	3.5622	3.5622	-3.4241	-3.4241	514.15	539.45	468.55	511.07
2	2	2	0	0.5911	2.0201	2	2	11.5	0.15654	2	0.41742	2.6621	2.6621	-3.5068	-3.5068	388.41	401.9	457.47	514.08
2	2	2	0	-1.0295	-0.13792	1	1	0.69859	1.6506	1	0.39486	2.3408	2.3408	2.4674	2.4674	432.96	407.96	378.64	375.64
2	2	2	0	-0.78889	0.14535	1	2	0.84487	1.2732	1	0.54079	-3.9182	-3.9182	-2.8604	-2.8604	439.72	420.13	416.69	420.2
2	2	2	0	-0.54831	-0.37081	1	1	0.82666	0.9569	2	0.48701	1.4105	1.4105	-1.1178	-1.1178	516.41	500.31	392.03	383.72
2	2	2	0	0.35052	1.7368	2	2	0.79859	0.084325	2	0.36788	1.6351	1.6351	3.8473	3.8473	411.86	420.28	463.17	512.04
2	2	2	0	0.10995	1.4535	1	2	1.8293	0.1893	2	0.44872	-2.2075	-2.2075	-1.6949	-1.6949	407.79	410.39	498.27	541.91
2	2	2	0	0.54831	1.1702	1	2	3.6254	0.1356	2	0.46812	2.1002	2.1002	2.7932	2.7932	442.72	456.97	493.32	527.82
2	2	2	0	0.98668	0.88698	2	1	1.0278	2.7678	1	0.55429	1.5788	1.5788	3.4056	3.4056	519.14	549.58	487.49	513.11
2	2	2	0	1.425	1.4031	2	1	0.26289	5.0872	1	1.2913	1.9462	1.9462	-1.297	-1.297	473.49	514.12	370.82	402.12
2	2	2	0	-0.30774	-0.88698	1	1	2.0081	1.1592	2	1.4949	1.2777	1.2777	-3.3941	-3.3941	413.55	406.26	483.38	459.23
2	2	2	0	-0.067161	-0.6037	1	1	2.9331	0.93714	2	0.53819	1.0309	1.0309	-1.8375	-1.8375	438	436.3	474.28	458.02
2	2	2	0	0.17341	-0.32043	1	1	1.1665	0.84841	2	0.58885	-0.57523	-0.57523	-0.94	-0.94	394.16	398.13	425.54	417.74
2	2	2	0	1.1845	1.9193	2	2	0.26494	1.2892	2	0.58275	1.3051	1.3051	-2.3338	-2.3338	495.48	530.56	461.68	515.81
2	2	2	0	0.41399	-0.037164	2	1	1.2979	1.8963	1	0.40464	-2.6726	-2.6726	-1.4009	-1.4009	469	480.35	418.93	418.03
2	2	2	0	-0.024377	0.24611	2	2	1.806	2.857	1	1.1142	2.9576	2.9576	3.0355	3.0355	498.07	497.37	370.17	375.47
2	2	2	0	0.94389	2.4355	2	2	0.19108	0.46448	2	0.53885	0.39934	0.39934	3.8437	3.8437	496.09	523.89	498.95	574.31
2	2	2	0	0.70332	2.1522	2	2	1.3663	0.20747	2	0.45228	-2.4649	-2.4649	-3.3006	-3.3006	410.45	427.46	519.24	587.97
2	2	2	0	-0.46274	-0.27006	1	1	0.46996	1.228	2	0.89594	-2.0269	-2.0269	-3.1127	-3.1127	393.46	383.09	405.83	399.55
2	2	2	0	-0.90111	-0.78622	1	1	0.78809	0.85827	2	0.51623	0.29996	0.29996	1.0112	1.0112	445.56	422.96	488.14	466.47
2	2	2	0	-0.66053	-0.50295	1	1	1.1609	0.40462	1	0.98043	-0.62735	-0.62735	-3.3524	-3.3524	446.41	429.69	401.15	389.67
2	2	2	0	-0.41996	-0.21968	1	1	0.40691	2.7298	1	0.75833	1.5575	1.5575	1.3242	1.3242	392.31	382.9	512.41	505.95
2	2	2	0	0.46274	1.8689	1	2	0.49818	0.35996	2	0.76676	3.5745	3.5745	-3.749	-3.749	383.33	393.72	513	571.48
2	2	2	0	0.90111	1.5857	1	2	0.92335	0.25674	2	0.56714	0.91076	0.91076	0.73903	0.73903	375.28	395.33	522.09	572.17
2	2	2	0	1.3395	1.3024	1	1	3.2102	0.65162	2	0.85375	3.1326	3.1326	-0.87441	-0.87441	492.91	532.57	395.89	426.83
2	2	2	0	1.7778	1.8185	2	2	1.318	1.4269	1	0.44605	0.89612	0.89612	2.168	2.168	441.45	489.19	453.3	503.51
2	2	2	0	2.2162	2.3347	1	2	0.71875	0.24865	2	0.49858	2.3442	2.3442	0.17619	0.17619	398.91	453.39	454.24	519.82
2	2	2	0	-0.17938	0.063591	1	2	1.3868	2.5367	2	0.44498	-3.0996	-3.0996	-0.45038	-0.45038	372.87	369.03	424.93	426.5
2	2	2	0	0.061192	-0.45257	2	1	4.8613	1.0475	2	0.54789	-2.0567	-2.0567	-0.55282	-0.55282	413.61	415.08	409	398.44
2	2	2	0	-0.37717	-0.96874	1	1	0.95227	0.97018	1	2.2635	-1.5448	-1.5448	2.5897	2.5897	386.17	377.85	421.74	398.79
2	2	2	0	2.6546	2.0514	2	1	0.30836	4.8247	1	0.45024	0.22468	0.22468	0.23307	0.23307	446.85	520.9	427.51	481.29
2	2	2	0	3.0929	2.5676	2	1	0.12113	2.952	1	0.59846	3.185	3.185	-0.62803	-0.62803	484.58	579.37	404.19	468.81
2	2	2	0	-0.81554	-0.68546	1	1	2.5856	1.2537	2	0.64305	1.8583	1.8583	2.6351	2.6351	477.51	455.54	493.09	473.94
2	2	2	0	2.8524	3.0838	2	2	0.95615	0.89641	2	0.63876	-0.28191	-0.28191	1.0075	1.0075	477.55	563.08	427.78	511.19
3	1	2	1	2.1968	0.1547	2	2	2.0211	1.2687	2	2.9703	-3.6863	-1.4895	2.3952	2.3952	373.58	373.58	421.05	424.83
3	1	2	1	-2.1968	-0.1547	1	1	1.0058	2.1597	1	0.85614	3.5849	1.3881	0.45126	0.45126	388.9	388.9	447.75	443.77
3	1	2	1	2.1685	0.1264	2	1	1.2432	1.407	1	2.4784	-0.16432	2.0042	-3.063	-3.063	405.08	405.08	492.28	495.88
3	1	2	1	-2.1685	-0.1264	1	1	0.52917	0.9316	1	0.79298	3.285	1.1165	-1.2496	-1.2496	392.8	392.8	507.07	503.38
3	1	2	1	-2.1402	-0.0981	1	1	0.52101	0.84526	1	0.67679	1.1582	-0.98205	-1.4008	-1.4008	471.48	471.48	481.14	478.42
3	1	2	1	2.1402	0.17797	2	2	0.55337	1.5104	1	1.7205	-0.94246	1.1978	2.8241	2.8241	434.43	434.43	378.26	382.17
3	1	2	1	-2.1119	-0.069801	1	1	0.35389	2.0712	1	0.89045	2.5098	0.39787	-2.9193	-2.9193	499.01	499.01	472.7	470.8
3	1	2	1	-2.0836	-0.041501	1	1	0.42095	1.6243	1	0.95692	-3.0599	-5.1435	3.9244	3.9244	438.48	438.48	448.63	447.56
3	1	2	1	-2.0553	-0.013201	1	1	1.1177	0.69829	2	0.68203	-3.6685	-5.7238	-1.6315	-1.6315	443.16	443.16	438.73	438.4
3	1	2	1	-2.027	0.015099	1	1	0.45431	1.9192	1	0.66845	2.206	0.17902	-2.6696	-2.6696	449.86	449.86	379.68	380.02
3	1	2	1	2.1119	0.22953	2	2	0.46655	0.74714	1	1.1095	-0.064902	2.047	0.51847	0.51847	454.96	454.96	508.68	515.46
3	1	2	1	2.0836	0.20123	2	2	0.40704	1.1433	1	0.63949	1.807	3.8906	0.2765	0.2765	404.32	404.32	414.4	419.25
3	1	2	1	-1.9987	0.043399	1	1	0.44405	1.1505	1	1.5833	3.7155	1.7167	-1.0618	-1.0618	439.02	439.02	471.41	472.6
3	1	2	1	-1.9704	0.071698	1	2	0.22308	0.73781	1	0.55115	3.5702	1.5998	2.944	2.944	382.99	382.99	507.75	509.85
3	1	2	1	2.0553	0.17293	2	2	0.44095	3.4589	1	1.5265	2.0153	4.0707	3.4204	3.4204	495.92	495.92	414.96	419.13
3	1	2	1	2.027	0.14463	1	2	1.1359	0.84994	2	0.63525	-0.98442	1.0426	-2.7285	-2.7285	442.98	442.98	370.49	373.6
3	1	2	1	2.0786	0.11633	2	1	0.45729	1.0545	2	0.51027	-3.005	-0.9264	-2.6481	-2.6481	459.9	459.9	461.46	464.57
3	1	2	1	-1.9421	0.020132	1	2	0.39335	0.31651	2	1.3672	0.97238	-0.96974	-2.4256	-2.4256	479.78	479.78	487.45	488.02
3	1	2	1	2.1302	0.1679	2	2	0.41385	0.60627	1	1.3706	2.169	4.2992	-3.2472	-3.2472	463.26	463.26	424.15	428.28
3	1	2	1	-1.9138	-0.031435	1	1	0.42711	0.50273	2	0.59611	-1.5021	-3.4159	-1.7575	-1.7575	382.85	382.85	397.02	396.3
3	1	2	1	-1.8855	-0.083002	1	1	1.3017	0.81815	2	0.53377	0.71726	-1.1683	-0.94141	-0.94141	503.35	503.35	503.16	500.75
3	1	2	1	2.1019	0.21947	2	2	0.44162	1.5721	1	0.76204	-1.5745	0.52737	-3.6578	-3.6578	380	380	437.67	443.25
3	1	2	1	-1.8572	-0.054702	1	1	0.42506	0.54325	1	0.57894	-2.5602	-4.4174	1.4809	1.4809	517.48	517.48	485.62	484.09
3	1	2	1	2.0736	0.19117	2	2	0.62661	1.2131	2	1.2111	1.97	4.0435	-3.4669	-3.4669	465.42	465.42	419.77	424.43
3	1	2	1	2.0453	0.16287	2	2	1.1379	0.9762	2	0.52598	3.8469	5.8921	-2.7983	-2.7983	507.45	507.45	514.78	519.65
3	1	2	1	2.017	0.13457	2	2	0.45648	0.7929	1	0.71726	-3.9287	-1.9117	-0.0034281	-0.0034281	425.02	425.02	383.51	386.5
3	1	2	1	-1.8289	-0.026402	1	1	0.49525	0.44982	1	0.7454	3.3946	1.5657	-1.6579	-1.6579	387.72	387.72	448.58	447.9
3	1	2	1	-1.8006	0.0018977	1	1	1.1073	2.346	1	0.47353	3.8616	2.061	2.7142	2.7142	412.82	412.82	424.15	424.2
3	1	2	1	-1.7723	0.030197	1	1	0.70913	1.1158	2	0.5847	2.4592	0.68689	-3.4967	-3.4967	504.07	504.07	408.47	409.18
3	1	2	1	1.9887	0.10627	2	2	0.4403	0.58149	2	2.8062	-0.89887	1.0898	3.9736	3.9736	424.34	424.34	479.16	482.11
3	1	2	1	-1.744	0.058497	1	1	0.47465	0.52484	2	1.4628	0.3511	-1.3929	3.7539	3.7539	403.04	403.04	391.5	392.83
3	1	2	1	-1.7157	0.086797	1	1	0.82816	4.0314	1	0.93441	2.5866	0.87087	2.4103	2.4103	414.87	414.87	407.08	409.13
3	1	2	1	1.9604	0.077969	2	2	0.67293	1.711	1	1.6547	-1.7802	0.18015	3.7995	3.7995	400.42	400.42	408.43	410.27
3	1	2	1	-1.6874	0.1151	1	2	0.31517	1.7281	1	0.86771	-3.5936	-5.281	0.82256	0.82256	409.46	409.46	460.44	463.51
3	1	2	1	-1.6591	0.06353	1	1	0.38445	2.1104	1	0.49062	2.9414	1.2823	1.6364	1.6364	372.49	372.49	464.82	466.53
3	1	2	1	1.9321	0.049669	2	1	2.1827	2.7146	2	0.52068	2.8419	4.7739	3.9932	3.9932	441.6	441.6	475.48	476.84
3	1	2	1	-1.6308	0.011963	1	1	0.46778	2.3805	1	0.47984	-3.177	-4.8079	-0.94355	-0.94355	414.53	414.53	478.07	478.4
3	1	2	1	-1.6025	0.040263	1	1	0.5892	0.4956	2	0.4277	-0.34384	-1.9464	-1.4888	-1.4888	501.73	501.73	437.9	438.92
3	1	2	1	1.9038	0.10124	2	2	0.48919	1.7394	2	0.93801	3.1577	5.0614	2.728	2.728	396.68	396.68	385.41	387.67
3	1	2	1	1.8755	0.1528	1	2	0.44172	0.50616	2	0.5197	-2.6738	-0.79836	3.5883	3.5883	429.06	429.06	446.51	450.47
3	1	2	1	-1.5742	0.068563	1	2	0.51459	1.1133	1	0.47371	3.5538	1.9796	2.3269	2.3269	388.6	388.6	515.17	517.22
3	1	2	1	-1.5459	0.016996	1	1	1.2863	0.34543	2	0.40736	-0.056422	-1.6023	-1.6271	-1.6271	405.79	405.79	436.97	437.4
3	1	2	1	1.927	0.1245	2	2	0.3992	0.99823	1	2.2768	-1.1774	0.74962	-1.3544	-1.3544	502.23	502.23	503.11	506.74
3	1	2	1	-1.5176	-0.03457	1	2	0.49481	1.48	1	1.912	-3.6476	-5.1653	0.79223	0.79223	494.95	494.95	382.03	381.27
3	1	2	1	1.9786	0.096203	2	1	2.8096	1.6056	2	0.58659	-1.0871	0.89147	3.3509	3.3509	378.78	378.78	400.25	402.48
3	1	2	1	-1.4893	-0.086137	1	1	3.018	0.49943	2	0.62536	0.499	-0.99033	-0.39146	-0.39146	516.75	516.75	427.89	425.77
3	1	2	1	-1.461	-0.1377	1	1	0.60731	0.21852	2	0.50218	-2.3816	-3.8426	1.6133	1.6133	424.51	424.51	474.54	470.78
3	1	2	1	1.9503	0.14777	2	2	0.60792	0.92377	2	0.43216	-2.465	-0.51474	-2.7041	-2.7041	485.63	485.63	502.67	506.98
3	1	2	1	-1.4327	-0.1094	1	1	1.0942	1.4974	1	2.395	-3.9972	-5.4299	2.0562	2.0562	395.93	395.93	381	378.6
3	1	2	1	-1.4044	-0.081104	2	1	0.8263	0.44509	2	0.45948	-1.6621	-3.0666	1.953	1.953	423.77	423.77	404.45	402.56
3	1	2	1	1.922	0.19934	2	2	0.97895	0.33713	2	1.1522	-3.1549	-1.2329	-0.57166	-0.57166	473.71	473.71	399.63	404.26
3	1	2	1	1.8937	0.17104	2	2	0.35977	0.40503	2	0.43448	2.8809	4.7746	1.2332	1.2332	409.92	409.92	449.79	454.26
3	1	2	1	1.8654	0.14274	2	1	0.40869	1.3702	1	1.0572	1.0532	2.9185	3.0262	3.0262	403.45	403.45	383.2	386.37
3	1	2	1	-1.456	-0.052804	1	1	1.1094	0.34661	2	0.39742	-0.82017	-2.2762	1.3644	1.3644	444.63	444.63	384.85	383.67
3	1	2	1	1.8371	0.1943	1	2	0.85971	4.0665	2	0.55848	0.35773	2.1948	1.5407	1.5407	469.58	469.58	445.3	450.33
3	1	2	1	-1.5076	-0.024504	1	1	0.36039	0.44874	1	0.34748	0.53474	-0.97282	-2.7169	-2.7169	384.57	384.57	448.61	447.97
3	1	2	1	1.8887	0.24587	2	2	0.27603	0.17845	1	0.42395	-1.5025	0.38619	0.79197	0.79197	411.81	411.81	474.27	481.05
3	1	2	1	1.9402	0.21757	1	2	0.052834	0.30422	2	0.43102	2.4538	4.394	-2.4641	-2.4641	421.64	421.64	370.36	375.04
3	1	2	1	-1.4793	0.0037953	1	1	0.47909	0.95951	2	0.41428	-1.3455	-2.8247	-3.9993	-3.9993	397.61	397.61	444.3	444.4
3	1	2	1	-1.451	0.032095	1	2	1.1182	0.72528	1	0.80496	0.18629	-1.2647	3.5653	3.5653	468.21	468.21	460.92	461.77
3	1	2	1	-1.4227	-0.019472	1	1	0.3978	0.74476	1	0.37315	3.2375	1.8149	-0.99359	-0.99359	391.26	391.26	461.36	460.84
3	1	2	1	1.9918	0.18927	2	2	0.2933	0.21222	2	0.34282	2.1082	4.1	-3.3335	-3.3335	454.91	454.91	454.6	459.59
3	1	2	1	-1.3944	-0.071038	1	2	0.33579	1.4283	1	0.34533	3.9027	2.5084	-2.2142	-2.2142	517.99	517.99	422.65	420.92
3	1	2	1	-1.3661	-0.1226	1	1	0.82014	0.20719	2	0.38301	1.2252	-0.14086	1.2622	1.2622	444.91	444.91	448.18	445.01
3	1	2	1	2.0434	0.16097	2	2	0.54968	0.36096	1	0.39867	1.052	3.0953	2.833	2.833	388.17	388.17	389.4	393.04
3	1	2	1	-1.3378	-0.17417	1	1	0.30821	0.57088	1	0.33977	3.1844	1.8466	-2.6983	-2.6983	377.75	377.75	487.45	482.57
3	1	2	1	-1.3095	-0.14587	1	1	0.48776	0.4319	2	1.836	2.9094	1.5999	-1.9275	-1.9275	389.14	389.14	505.64	501.39
3	1	2	1	2.0151	0.13267	2	2	0.77571	1.3329	2	0.37093	-1.0587	0.95634	-2.7355	-2.7355	442.16	442.16	498.01	501.84
3	1	2	1	1.9868	0.10437	2	2	0.36514	4.5142	1	0.6933	1.7512	3.738	3.9036	3.9036	411.65	411.65	417.43	419.95
3	1	2	1	1.9585	0.076071	2	2	0.40762	1.0829	2	0.42039	-0.33451	1.6239	3.9023	3.9023	519.88	519.88	503.25	505.46
3	1	2	1	-1.2812	-0.11757	2	1	0.93861	0.32537	2	0.36852	0.24921	-1.0319	0.47169	0.47169	481.83	481.83	446.01	442.99
3	1	2	1	-1.3327	-0.089272	1	1	0.71297	0.22297	2	0.46695	-0.47336	-1.8061	-3.7617	-3.7617	473.24	473.24	469.9	467.48
3	1	2	1	-1.3843	-0.060972	1	1	0.53528	1.1662	2	1.2688	-0.83766	-2.222	1.8663	1.8663	391.1	391.1	495.06	493.32
3	1	2	1	1.9302	0.047771	2	1	0.34366	2.9518	2	1.8498	-1.3197	0.6105	1.9584	1.9584	508.23	508.23	478.08	479.4
3	1	2	1	1.9019	0.099338	1	2	2.1665	1.1925	1	1.7589	2.8278	4.7297	3.6559	3.6559	517.87	517.87	469.25	471.95
3	1	2	1	-1.356	-0.032673	1	1	0.39757	0.27607	2	0.35636	-1.7771	-3.1331	2.477	2.477	440.23	440.23	395.08	394.34
3	1	2	1	1.9534	0.1509	2	1	0.90093	1.7873	1	0.74879	-3.9963	-2.0429	3.7502	3.7502	445.37	445.37	380.53	383.86
3	1	2	1	-1.3277	-0.0043729	1	1	0.44524	0.33078	1	0.3704	2.2072	0.87952	3.3467	3.3467	516.14	516.14	454.45	454.34
3	1	2	1	2.005	0.20247	2	2	0.14561	0.28562	1	0.48015	-2.7762	-0.77116	-3.9902	-3.9902	382.52	382.52	462.63	468.07
3	1	2	1	1.9767	0.25404	2	2	0.81192	0.67412	2	0.4385	-2.7085	-0.73177	2.262	2.262	425.44	425.44	486.62	493.81
3	1	2	1	1.9484	0.22574	2	2	0.49985	1.5365	2	0.81199	3.5244	5.4728	-0.99433	-0.99433	388.36	388.36	466.75	472.87
3	1	2	1	-1.2994	0.023927	1	1	0.56157	3.9233	1	0.53439	0.70379	-0.59561	-3.8525	-3.8525	417.96	417.96	518.08	518.8
3	1	2	1	1.9201	0.19744	2	2	0.44776	0.73235	2	0.39613	3.0144	4.9345	3.7836	3.7836	508.75	508.75	499.03	504.76
3	1	2	1	1.8918	0.16914	2	2	0.3884	1.4458	1	0.31681	-1.2175	0.67433	1.5394	1.5394	520.77	520.77	370.9	374.54
3	1	2	1	1.8635	0.14084	2	2	0.35886	0.71515	1	0.46691	3.3202	5.1837	0.014703	0.014703	497.98	497.98	449.15	452.82
3	1	2	1	-1.2711	0.052227	1	1	2.2659	0.7277	1	0.35078	1.5782	0.30709	2.6352	2.6352	500.28	500.28	408.24	409.47
3	1	2	1	1.8352	0.11254	2	2	0.36122	0.53232	2	0.36476	-3.0916	-1.2564	1.5274	1.5274	377.85	377.85	379.16	381.64
3	1	2	1	1.8069	0.084239	2	1	0.51042	1.534	2	0.52882	-0.10979	1.6971	1.1885	1.1885	370.86	370.86	432.05	434.15
3	1	2	1	1.7786	0.13581	2	1	0.21218	3.2726	2	0.55739	-0.9193	0.8593	0.94137	0.94137	492.51	492.51	400.33	403.48
3	1	2	1	1.7503	0.18737	1	2	0.81463	0.61823	2	1.0671	-3.1766	-1.4263	-1.3518	-1.3518	481.93	481.93	507.62	513.14
3	1	2	1	-1.2428	0.080527	1	2	0.40797	1.0886	1	0.35508	-0.42805	-1.6708	-2.674	-2.674	470.87	470.87	450.41	452.51
3	1	2	1	1.8019	0.23894	2	2	0.95819	0.21093	2	0.48205	-3.8862	-2.0843	-3.8109	-3.8109	496.2	496.2	477.82	484.46
3	1	2	1	1.8534	0.21064	2	2	0.47724	0.93094	1	0.39455	-1.6439	0.20957	1.9385	1.9385	472.97	472.97	398.34	403.22
3	1	2	1	1.8251	0.18234	2	2	0.4757	0.37374	2	0.36324	-0.073029	1.7521	2.1056	2.1056	486.74	486.74	422.75	427.22
3	1	2	1	-1.2145	0.02896	1	2	1.4041	4.0991	2	0.98713	-2.1451	-3.3596	2.7233	2.7233	493.39	493.39	389.96	390.61
3	1	2	1	-1.1862	-0.022607	1	1	3.2746	0.2688	2	0.36411	1.3896	0.20344	0.99923	0.99923	394.11	394.11	418.32	417.77
3	1	2	1	-1.1579	-0.074173	1	1	0.44522	0.63562	2	0.46146	-2.5672	-3.7251	-1.7572	-1.7572	494.03	494.03	445.25	443.35
3	1	2	1	-1.1296	-0.045874	2	1	26.634	0.71728	2	1.0368	0.24249	-0.88711	2.2543	2.2543	510.21	510.21	499.01	497.69
3	1	2	1	1.7968	0.15404	2	2	0.40815	1.109	2	1.6452	-2.4987	-0.70187	2.4895	2.4895	410.71	410.71	398.95	402.51
3	1	2	1	1.7685	0.12574	2	1	0.37738	1.5302	2	0.42594	-3.587	-1.8185	2.2682	2.2682	468.82	468.82	391.85	394.71
3	2	2	0	-0.1547	-0.017574	1	2	0.527	1.1887	1	0.41513	2.8186	2.8186	-1.1625	-1.1625	510.87	506.33	519.14	518.61
3	2	2	0	0.24717	-0.069141	2	1	1.0812	2.2732	1	1.5448	-0.010067	-0.010067	0.32758	0.32758	383.25	388.76	516.99	514.93
3	2	2	0	0.1547	0.17731	1	1	0.49242	0.37974	2	0.53841	-0.75023	-0.75023	-0.66137	-0.66137	377.54	380.93	455.33	460.01
3	2	2	0	0.88697	0.22887	2	2	0.2651	1.4537	1	0.37178	-3.6163	-3.6163	1.0087	1.0087	481.72	507.04	445.65	451.58
3	2	2	0	1.6192	0.28044	2	2	0.42191	0.55639	1	0.53852	2.6098	2.6098	-3.5554	-3.5554	508.46	558.31	436.46	443.59
3	2	2	0	1.2174	0.25214	2	1	0.48117	2.4067	1	0.54667	3.2541	3.2541	-1.3099	-1.3099	458.06	491.43	445.19	451.72
3	2	2	0	0.8155	0.30371	2	2	0.40782	0.90309	1	0.96179	-0.12462	-0.12462	1.8316	1.8316	444.96	466.42	407.85	415.07
3	2	2	0	0.41363	0.35527	2	2	0.75076	0.60085	1	0.43013	1.1897	1.1897	3.5568	3.5568	486.75	498.52	517.36	528.09
3	2	2	0	-0.4851	-0.12071	1	1	0.33512	0.49095	1	0.3102	-2.4577	-2.4577	3.7594	3.7594	422.43	410.76	482.14	478.79
3	2	2	0	0.01176	0.32697	2	2	2.1805	0.5727	2	0.66165	1.8693	1.8693	-2.1105	-2.1105	433.05	433.35	455.42	464.1
3	2	2	0	-0.39011	0.29867	1	2	0.2602	0.34112	1	0.47194	1.5566	1.5566	-0.54112	-0.54112	464.67	454.32	389.34	396.12
3	2	2	0	-1.2174	-0.092407	1	1	1.6464	0.444	1	0.71062	-0.15425	-0.15425	0.46046	0.46046	521.4	485.99	392.56	390.47
3	2	2	0	-0.8155	-0.064108	1	1	0.57351	1.1457	1	0.71777	-3.4775	-3.4775	-3.1716	-3.1716	415.96	396.82	450.35	448.69
3	2	2	0	0.34216	0.27037	2	2	0.53878	1.6892	1	1.1307	3.7257	3.7257	3.9478	3.9478	493.75	503.6	496.54	504.35
3	2	2	0	1.0744	0.24207	2	1	0.40904	1.8927	1	0.48447	-0.1513	-0.1513	0.16614	0.16614	475.13	505.55	483.86	490.67
3	2	2	0	-0.41363	-0.035808	1	1	0.27735	0.71634	1	0.41482	0.31808	0.31808	2.4624	2.4624	494.92	483.23	483.26	482.26
3	2	2	0	-0.01176	-0.0075081	1	1	2.5198	0.26909	2	0.29772	-1.3375	-1.3375	-0.98023	-0.98023	414.74	414.46	490.3	490.09
3	2	2	0	0.67256	0.29364	2	2	0.082227	0.20301	1	0.37556	-1.9358	-1.9358	-0.74238	-0.74238	371.29	386	383.31	389.87
3	2	2	0	0.27069	0.34521	2	2	1.0042	1.1493	2	0.50776	0.70437	0.70437	-0.95046	-0.95046	432.44	439.25	499.56	509.62
3	2	2	0	-0.13118	0.31691	1	2	1.1217	1.1222	2	3.1416	3.4028	3.4028	0.3621	0.3621	471.68	468.12	474.03	482.79
3	2	2	0	0.60109	0.28861	2	2	1.7038	3.4431	2	27.36	-2.4901	-2.4901	1.5043	1.5043	489.96	507.27	440.93	448.34
3	2	2	0	0.39011	0.020792	2	1	0.33254	0.3733	1	0.38164	-0.51418	-0.51418	-1.9772	-1.9772	483.31	494.33	419.3	419.81
3	2	2	0	-0.34216	0.049091	1	2	0.25047	0.45851	1	0.41875	-2.6303	-2.6303	3.4525	3.4525	494.33	484.66	498.19	499.61
3	2	2	0	-1.0744	-0.0024752	1	1	0.32435	0.34841	1	0.40743	-1.8093	-1.8093	-1.4716	-1.4716	435.32	409.12	475.85	475.78
3	2	2	0	-0.67256	-0.054042	1	1	0.35514	0.27445	1	0.40298	-3.7653	-3.7653	-2.8126	-2.8126	510.46	491.01	384.53	383.33
3	2	2	0	-0.27069	-0.025742	1	1	0.31064	0.79523	1	0.51738	1.2877	1.2877	-0.49978	-0.49978	458.56	451.45	392.11	391.53
3	2	2	0	0.13118	0.0025577	2	1	0.45998	0.41717	1	0.56077	-2.6052	-2.6052	1.8066	1.8066	476.55	480.17	418.3	418.37
3	2	2	0	-0.60109	0.030857	1	1	0.11717	1.0702	1	0.37579	0.78398	0.78398	-2.3611	-2.3611	462.46	446.67	520.37	521.29
3	2	2	0	1.3334	0.26031	2	2	0.26034	0.48038	1	0.33789	2.5308	2.5308	-0.12314	-0.12314	408.23	440.91	486.54	493.91
3	2	2	0	-1.3334	0.059157	1	2	0.27851	0.80284	1	1.4491	-0.81329	-0.81329	1.0978	1.0978	512.61	474.61	388.09	389.42
3	2	2	0	0.9315	0.23201	2	2	0.27177	0.37309	1	0.46796	-0.26428	-0.26428	0.028456	0.028456	501.55	529.27	510.21	517.1
3	2	2	0	-0.9315	0.0075906	1	2	0.96526	1.7416	1	0.34836	2.8399	2.8399	1.7246	1.7246	479.11	454.02	487.7	487.92
3	2	2	0	0.52962	0.20371	2	1	0.93129	1.578	1	0.57517	3.9569	3.9569	2.9238	2.9238	497.31	512.76	485.38	491.13
3	2	2	0	0.12775	0.25528	2	1	1.0903	3.6588	1	0.84196	-0.56995	-0.56995	-3.7636	-3.7636	385.05	387.9	373.58	379.13
3	2	2	0	-0.52962	-0.043976	1	1	0.35553	0.9285	1	0.45815	-3.411	-3.411	-1.0632	-1.0632	434.91	421.81	396.25	395.24
3	2	2	0	-0.12775	-0.095543	1	1	1.1071	1.441	1	0.8841	1.0103	1.0103	2.573	2.573	380.47	377.67	479.42	476.78
3	2	2	0	0.27412	-0.067243	2	1	2.5704	1.0626	2	23.162	1.5132	1.5132	1.7658	1.7658	456.44	463.72	431.48	429.81
3	2	2	0	-0.27412	0.30684	1	2	0.5233	0.41168	1	0.58015	-3.6494	-3.6494	-1.1861	-1.1861	407.38	400.98	495.02	503.87
3	2	2	0	0.45815	0.35841	2	2	0.58365	0.22449	2	0.39178	-2.005	-2.005	0.69924	0.69924	469.09	481.67	470.21	480.05
3	2	2	0	1.1904	0.33011	2	2	0.31318	0.28193	1	0.36905	0.61468	0.61468	-2.9501	-2.9501	434.85	465.81	515.35	525.27
3	2	2	0	0.78856	0.30181	2	2	0.25362	0.3765	1	0.32327	2.1923	2.1923	-0.87096	-0.87096	450.89	471.91	426.81	434.32
3	2	2	0	0.38668	0.27351	2	2	0.29586	0.30697	2	0.37322	0.51155	0.51155	3.7327	3.7327	489.59	500.65	494.97	502.85
3	2	2	0	-0.45815	-0.038943	1	1	0.26584	0.47389	1	0.39546	2.8866	2.8866	0.24585	0.24585	380.81	370.87	408.31	407.39
3	2	2	0	-1.1904	-0.010643	1	1	0.27048	0.37941	1	0.36435	-1.035	-1.035	3.1415	3.1415	408.83	381.67	470.96	470.67
3	2	2	0	-0.015187	0.24521	1	2	0.56879	0.39627	2	0.56827	3.2542	3.2542	1.0628	1.0628	518.67	518.22	438.49	444.74
3	2	2	0	-0.78856	0.017656	1	2	0.26011	0.77715	1	0.57948	3.7772	3.7772	2.2698	2.2698	523.14	499.84	467.2	467.67
3	2	2	0	0.71709	0.21691	2	2	1.4648	0.90936	1	0.79915	2.3367	2.3367	-0.35406	-0.35406	380.27	396.35	449.68	455.35
3	2	2	0	-0.38668	-0.03391	1	1	0.3859	1.0576	1	0.46048	0.62552	0.62552	2.9019	2.9019	432.64	423.08	439.53	438.67
3	2	2	0	1.4494	0.18861	2	2	0.37275	1.3649	1	0.39569	-2.3085	-2.3085	-0.14168	-0.14168	445.2	484.08	374.21	378.31
3	2	2	0	0.015187	-0.085477	1	1	0.5364	0.55093	2	1.3797	-3.1074	-3.1074	0.72053	0.72053	389.45	389.79	396.74	394.79
3	2	2	0	1.0475	0.16031	2	2	0.11152	0.71561	1	1.5993	1.4652	1.4652	-0.17887	-0.17887	505.53	537.06	453.25	457.47
3	2	2	0	0.41706	-0.057177	2	1	0.62438	0.24271	2	0.42405	1.7156	1.7156	-1.5919	-1.5919	408.91	418.88	458.9	457.39
3	2	2	0	0.64562	0.13201	2	1	0.32132	0.34961	2	0.31607	-2.5282	-2.5282	-1.5442	-1.5442	483.31	501.68	404.57	407.67
3	2	2	0	0.24374	0.18358	1	2	2.2973	0.54329	2	0.27053	1.5441	1.5441	1.7932	1.7932	442.49	448.77	460.94	465.85
3	2	2	0	0.97602	0.23514	2	2	0.28539	0.61178	1	0.41831	-2.1202	-2.1202	1.7047	1.7047	504.14	533.38	372.51	377.61
3	2	2	0	-0.31521	-0.028877	1	1	0.25295	1.0083	1	0.28605	3.9041	3.9041	-3.9601	-3.9601	388.81	381.79	374.72	374.09
3	2	2	0	-1.0475	-0.00057755	1	1	0.38957	0.93672	1	0.50816	2.7004	2.7004	3.8848	3.8848	498.65	469.38	386.08	386.07
3	2	2	0	1.7083	0.20684	2	1	0.63541	0.79802	1	0.3434	1.0128	1.0128	-2.0251	-2.0251	421.28	464.97	404.61	409.47
3	2	2	0	1.3064	0.25841	2	2	0.38819	1.9665	1	0.38417	-1.1042	-1.1042	1.2557	1.2557	389.41	419.93	493.3	500.72
3	2	2	0	-0.64562	0.027722	1	1	0.24495	0.67309	1	0.32541	-3.9025	-3.9025	0.83993	0.83993	501.58	483.22	405.67	406.32
3	2	2	0	-0.24374	0.056022	1	2	0.44329	0.64618	1	0.44017	2.6355	2.6355	3.7392	3.7392	406.02	400.35	482.68	484.24
3	2	2	0	0.15813	0.0044554	1	1	0.36893	0.62293	2	0.67969	3.6704	3.6704	-1.9389	-1.9389	464.63	468.89	405.02	405.12
3	2	2	0	0.56	-0.047111	2	1	0.51787	0.6303	1	1.7074	1.5614	1.5614	2.9006	2.9006	392.1	404.99	478.73	477.43
3	2	2	0	0.90455	0.30998	2	2	0.56058	0.41187	1	0.48153	2.1144	2.1144	-1.2457	-1.2457	415.05	437.31	502.11	511.19
3	2	2	0	-0.17227	-0.018812	1	2	1.0896	1.7111	1	0.47364	0.38155	0.38155	0.15695	0.15695	494.71	489.81	518.43	517.87
3	2	2	0	0.50268	0.28168	2	2	1.649	0.53292	1	0.87783	2.3909	2.3909	0.95971	0.95971	409.13	421.18	375.64	381.8
3	2	2	0	0.1008	0.25338	1	2	3.4617	0.99385	1	0.38422	-1.5478	-1.5478	-1.0531	-1.0531	484.37	487.19	513.84	521.41
3	2	2	0	-0.90455	-0.070378	1	1	0.42656	1.0386	1	0.47466	1.5712	1.5712	-3.0563	-3.0563	458.67	435.32	411.06	409.39
3	2	2	0	-0.50268	-0.12194	1	1	0.40068	1.0178	1	0.52872	-2.3555	-2.3555	-0.31973	-0.31973	380.59	369.7	466.39	463.11
3	2	2	0	-0.1008	-0.093645	1	1	0.27745	1.2463	2	0.34257	-2.6839	-2.6839	-3.4053	-3.4053	408.56	406.18	445.61	443.21
3	2	2	0	0.83308	0.22508	2	2	0.14608	1.1953	2	0.8984	-2.8119	-2.8119	-1.2138	-1.2138	444.8	466.73	437.09	442.81
3	2	2	0	1.5654	0.19678	2	2	0.53706	1.3094	2	1.0513	0.41085	0.41085	-1.6511	-1.6511	371.85	407.04	401.21	405.79
3	2	2	0	1.1635	0.16848	2	2	0.40478	0.68581	2	0.2093	-3.2137	-3.2137	-1.0161	-1.0161	499.58	534.31	412.48	416.52
3	2	2	0	0.76161	0.14018	2	2	0.35509	0.97855	1	0.37339	-0.32375	-0.32375	0.46023	0.46023	512.33	535.37	486.14	490.09
3	2	2	0	0.30107	-0.065345	2	1	0.38501	0.40625	1	0.45362	0.57571	0.57571	-0.9488	-0.9488	499.9	508.67	441.29	439.63
3	2	2	0	0.35974	0.11188	2	1	1.335	0.45887	1	0.39943	2.0096	2.0096	-2.6453	-2.6453	370.86	378.65	407.2	409.84
3	2	2	0	-0.042135	0.16345	1	2	0.68855	0.50855	2	0.3794	2.7861	2.7861	3.8026	3.8026	506.21	504.98	480.52	485.07
3	2	2	0	0.69014	0.21501	2	2	0.41479	0.37476	1	0.37917	-3.3968	-3.3968	0.51913	0.51913	460.67	479.4	445.13	450.69
3	2	2	0	1.4224	0.18671	2	1	13.718	1.1449	1	0.31111	-2.2698	-2.2698	-0.42928	-0.42928	404.75	439.4	416.37	420.88
3	2	2	0	-0.43121	-0.037045	1	1	0.2702	0.64198	1	0.51636	-0.22169	-0.22169	2.3613	2.3613	394.81	385.09	425.44	424.53
3	2	2	0	-1.1635	-0.0087457	1	1	0.26526	0.47423	1	0.36541	0.98976	0.98976	-1.3098	-1.3098	430.3	402.33	441.46	441.24
3	2	2	0	-0.76161	0.019554	1	1	0.6505	1.9289	2	0.65714	3.905	3.905	-0.0053449	-0.0053449	444.6	425.46	462.51	463.03
3	2	2	0	1.0205	0.23828	2	2	0.95297	0.87631	1	2.3769	0.75219	0.75219	2.928	2.928	372.63	395.26	424.6	430.49
3	2	2	0	0.61867	0.28985	2	2	0.5309	2.0288	1	0.51513	2.7769	2.7769	0.31651	0.31651	493.39	511.34	401.8	408.58
3	2	2	0	-0.35974	0.047854	1	2	0.85768	2.6742	1	0.4274	-3.2272	-3.2272	2.5366	2.5366	510.7	500.2	387.6	388.67
3	2	2	0	0.042135	-0.0037128	1	1	1.9083	1.2821	1	1.3833	-1.1908	-1.1908	-0.3635	-0.3635	403.36	404.34	375.48	375.4
3	2	2	0	0.44401	-0.055279	2	1	0.15393	0.2576	1	0.36659	-3.5341	-3.5341	0.80381	0.80381	474.08	486.39	417.26	415.93
3	2	2	0	-0.28827	-0.02698	1	1	2.1464	0.7428	1	0.46922	3.7537	3.7537	-3.5309	-3.5309	515.34	506.83	474.54	473.8
3	2	2	0	-1.0205	0.0013201	1	1	0.086469	0.54622	1	0.34127	-0.19407	-0.19407	-0.50177	-0.50177	522.91	492.98	490.1	490.14
3	2	2	0	-0.61867	0.02962	1	2	0.37016	0.25981	1	0.2345	0.92209	0.92209	3.2087	3.2087	511.53	493.57	521.68	522.57
3	2	2	0	-0.2168	-0.021947	1	1	0.23628	0.83854	1	0.29641	-2.6961	-2.6961	1.3943	1.3943	515.25	508.84	463.61	463.02
3	2	2	0	0.18507	-0.073513	2	1	0.29443	0.6282	2	0.69089	2.9051	2.9051	2.8491	2.8491	466.65	471.66	385.77	384.14
3	2	2	0	0.2168	0.26155	2	2	0.27492	0.33864	2	0.36306	1.2877	1.2877	-1.9325	-1.9325	468.76	474.67	400.44	406.53
3	2	2	0	-0.5472	-0.045214	1	1	0.52686	0.78323	1	0.51588	2.9644	2.9644	1.7963	1.7963	380.11	368.28	490.07	488.8
3	2	2	0	-0.18507	0.23325	1	2	2.4106	0.79625	2	0.5215	-2.3164	-2.3164	-3.033	-3.033	372.87	368.9	518.92	525.96
3	2	2	0	0.5472	0.20495	2	2	0.82348	1.7696	1	0.38368	1.3327	1.3327	-0.11277	-0.11277	471.73	486.88	373.16	377.61
3	2	2	0	1.2795	0.17665	2	2	0.7789	0.81677	1	1.0352	2.9366	2.9366	-0.88492	-0.88492	443.57	477.59	454.82	459.49
3	2	2	0	-1.2795	-0.016914	1	1	0.51521	0.45734	1	0.44686	0.95727	0.95727	-1.4876	-1.4876	406.46	377.5	510.45	509.95
3	2	2	0	-0.8776	0.011386	1	1	0.40186	0.68133	2	0.69821	3.0738	3.0738	2.0961	2.0961	453.47	431.05	452.71	453.01
3	2	2	0	0.8776	0.14835	2	2	0.13774	0.37488	1	0.99858	3.1301	3.1301	0.96052	0.96052	485.65	510.91	463.83	467.82
3	2	1	1	0.47573	2.1968	2	2	0.16604	0.68069	1	1.2281	-2.7548	-2.7548	3.2278	5.4246	520.63	535.14	513.35	513.35
3	2	1	1	0.073857	1.7949	2	2	0.88647	0.181	2	0.39431	2.9917	2.9917	-2.9093	-1.1144	394	395.69	492.13	492.13
3	2	1	1	-0.32801	1.3931	1	2	0.24557	0.36545	1	0.35697	-1.0735	-1.0735	-0.30867	1.0844	376.71	369.64	470.62	470.62
3	2	1	1	0.40426	0.99121	2	2	0.29786	4.0522	1	0.87746	3.683	3.683	-2.2218	-1.2306	454.84	465.59	388.35	388.35
3	2	1	1	1.1365	0.58933	2	2	0.29232	1.1297	1	0.3231	2.8788	2.8788	3.972	4.5613	489.97	523.21	399.91	399.91
3	2	1	1	-0.47573	-2.1968	1	1	0.26522	0.31633	1	0.32731	-3.5025	-3.5025	-2.2642	-4.461	442.58	430.59	470.08	470.08
3	2	1	1	0.73466	0.18746	2	1	1.1491	0.73314	1	0.58112	1.0072	1.0072	3.8762	4.0636	407.39	425.05	417.35	417.35
3	2	1	1	0.33279	0.91974	2	2	0.35107	0.2237	2	1.6323	-3.0848	-3.0848	-3.7059	-2.7862	418.99	427.12	371.18	371.18
3	2	1	1	-0.073857	-1.7949	1	1	0.26475	0.50845	2	1.9469	-0.28351	-0.28351	3.7252	1.9303	521.69	519.47	457.39	457.39
3	2	1	1	0.32801	-1.3931	2	1	3.3594	0.69945	1	0.35931	-3.3316	-3.3316	3.7786	2.3855	521.76	531.74	452.23	452.23
3	2	1	1	-0.40426	-0.99121	1	2	0.70732	0.63143	1	0.38926	0.86969	0.86969	-1.5489	-2.5401	406.41	397.03	508.82	508.82
3	2	1	1	-0.069083	1.652	1	2	0.19291	0.14553	1	0.37954	-1.4225	-1.4225	-3.5247	-1.8727	389.47	387.92	466.8	466.8
3	2	1	1	0.66319	1.2501	2	1	0.24724	0.34282	1	0.47067	-0.53988	-0.53988	0.56087	1.811	420	436.4	512.41	512.41
3	2	1	1	1.3955	1.9824	2	2	1.2313	0.4043	1	0.33705	1.3285	1.3285	-1.3707	0.61167	409.33	443.69	478.02	478.02
3	2	1	1	0.99359	2.7147	2	2	0.33339	0.18488	1	0.61843	3.0425	3.0425	-3.0875	-0.37277	425.16	450.27	463.37	463.37
3	2	1	1	0.59172	2.3128	2	2	0.98005	0.34243	1	0.39796	-3.9095	-3.9095	-3.1999	-0.88708	414.34	428.75	515.07	515.07
3	2	1	1	0.18985	1.9109	2	2	1.9539	0.3065	2	1.0776	-0.32501	-0.32501	-1.3381	0.57284	516.85	522.55	508.98	508.98
3	2	1	1	-1.1365	-1.7235	1	1	0.4205	0.46572	1	0.34283	3.3746	3.3746	-2.944	-4.6675	523.15	489.91	496.78	496.78
3	2	1	1	-0.73466	-2.4558	1	1	0.41865	0.43238	1	0.52099	-1.109	-1.109	-1.9374	-4.3932	387.33	371.24	457.94	457.94
3	2	1	1	-0.21202	1.5091	1	2	0.73531	0.48864	1	0.40364	0.99593	0.99593	3.4858	4.9949	450.23	444.75	376.54	376.54
3	2	1	1	-0.33279	-2.0539	1	1	0.58966	0.32609	1	0.38587	-0.44138	-0.44138	-3.2017	-5.2555	400.29	392.66	509.4	509.4
3	2	1	1	0.52025	1.1072	2	2	0.77216	0.50006	2	0.33641	-0.63413	-0.63413	-3.2535	-2.1463	438.84	452.23	372.13	372.13
3	2	1	1	1.2525	0.70533	2	2	0.34218	0.257	1	0.47193	1.9001	1.9001	-2.5971	-1.8917	497.16	534.47	384.2	384.2
3	2	1	1	0.069083	-1.652	2	1	0.56029	0.51276	2	0.37667	2.0172	2.0172	0.25995	-1.3921	435	436.74	424.71	424.71
3	2	1	1	0.85065	0.30345	2	2	0.39594	0.50942	1	0.35305	3.2433	3.2433	0.80808	1.1115	495.64	520.6	488.47	488.47
3	2	1	1	0.44878	-0.098418	2	1	1.0758	0.28501	2	0.48781	-3.0531	-3.0531	0.65598	0.55756	399.81	410.3	468.99	468.99
3	2	1	1	-0.66319	-1.2501	1	1	0.35063	0.32894	1	0.32282	-2.0299	-2.0299	0.63295	-0.61719	491.97	473.48	441.87	441.87
3	2	1	1	-1.3955	-0.84827	1	1	0.32865	0.40225	1	0.39869	-1.3999	-1.3999	1.2241	0.37583	489.11	451.24	460.15	460.15
3	2	1	1	-0.99359	-0.44639	1	1	2.0663	0.33516	1	0.35866	1.0123	1.0123	-1.1789	-1.6253	443.04	418.33	479.91	479.91
3	2	1	1	-0.59172	-0.044522	1	1	1.203	0.61129	1	0.44782	-0.64467	-0.64467	-0.69693	-0.74146	503.27	486.36	420.31	420.31
3	2	1	1	-0.18985	0.35735	1	1	1.1677	0.34473	1	0.3837	2.6531	2.6531	-2.3767	-2.0193	510.64	505.07	450.12	450.12
3	2	1	1	0.046909	0.63386	2	1	0.39508	0.44293	1	0.3917	1.3112	1.3112	0.90702	1.5409	455.1	456.33	411.38	411.38
3	2	1	1	0.21202	0.75922	2	1	2.1631	0.48446	1	0.41127	0.33028	0.33028	3.1535	3.9127	401.77	406.72	472.6	472.6
3	2	1	1	-0.52025	1.1611	1	2	0.35706	0.47189	1	0.34629	-1.9497	-1.9497	-2.2429	-1.0818	373.29	362.24	371.82	371.82
3	2	1	1	-1.2525	0.42882	1	2	0.36734	0.7128	1	0.32779	-2.5872	-2.5872	3.6521	4.0809	389.04	361.89	387.15	387.15
3	2	1	1	-0.85065	-0.30345	1	2	0.34917	1.4855	1	0.97165	-2.4906	-2.4906	-2.0166	-2.3201	434.42	413.59	502.32	502.32
3	2	1	1	-0.35496	1.3661	1	2	0.36131	0.31827	1	0.38164	0.80143	0.80143	3.008	4.3741	397.44	389.37	381.45	381.45
3	2	1	1	0.37731	2.0984	2	2	1.6639	1.3576	1	2.2941	2.9681	2.9681	2.1142	4.2126	457.8	467.89	411.38	411.38
3	2	1	1	-0.44878	-1.0357	1	1	0.33146	0.33358	1	0.33181	1.7265	1.7265	-0.21087	-1.2466	391.55	381.53	429.48	429.48
3	2	1	1	-0.046909	-1.768	1	1	1.6903	0.75517	1	0.25668	1.8669	1.8669	-0.98533	-2.7533	473.43	472.15	475.33	475.33
3	2	1	1	1.1096	1.6965	2	2	0.77738	0.38811	1	0.39418	3.1955	3.1955	2.9026	4.5992	398.72	425.12	416.64	416.64
3	2	1	1	0.70771	1.2947	2	2	0.63718	0.39018	1	0.94581	3.6206	3.6206	2.6799	3.9746	503.66	524.67	460.75	460.75
3	2	1	1	0.30584	0.89279	2	1	0.63081	0.3778	1	0.63184	-0.20482	-0.20482	3.0701	3.9629	461.99	470.23	449.27	449.27
3	2	1	1	-0.09603	1.6251	1	2	0.43322	0.30444	1	0.60099	2.2813	2.2813	-0.46464	1.1604	501.95	499.17	481.15	481.15
3	2	1	1	0.35496	-1.3661	2	1	0.85151	0.47444	1	0.46838	-1.0958	-1.0958	-0.50991	-1.876	513.19	523.82	491.49	491.49
3	2	1	1	0.63624	2.3573	2	2	0.37958	0.44466	1	0.63046	2.6547	2.6547	1.843	4.2003	405.19	420.35	388.33	388.33
3	2	1	1	-0.37731	-0.96426	1	1	0.50413	0.35331	1	0.35101	-0.967	-0.967	-3.6132	-4.5774	417.56	408.55	400.71	400.71
3	2	1	1	1.3685	1.9555	2	2	0.30826	0.69444	1	0.396	-1.2241	-1.2241	-2.5498	-0.59435	399.19	432.03	394.08	394.08
3	2	1	1	-1.1096	-0.56239	1	1	0.51119	1.1163	1	0.51861	3.3316	3.3316	-2.9626	-3.525	442.25	414.79	389.98	389.98
3	2	1	1	-0.70771	-0.16051	1	1	0.43659	2.0511	1	0.34562	2.9667	2.9667	-0.51091	-0.67142	449.5	431.5	459.78	459.78
3	2	1	1	-0.30584	0.24136	1	1	0.21859	0.32459	2	1.572	2.3942	2.3942	3.7002	3.9415	437.1	429.44	519.68	519.68
3	2	1	1	0.96664	1.5536	2	2	0.35761	0.39194	1	0.34111	-0.17529	-0.17529	3.6468	5.2004	492.61	520.9	465.2	465.2
3	2	1	1	0.09603	0.64323	1	1	0.36277	0.22043	2	0.37708	2.3042	2.3042	3.592	4.2353	494.91	497.66	509.17	509.17
3	2	1	1	0.56477	1.1517	2	1	0.78979	0.24635	1	0.35973	-0.098624	-0.098624	3.3344	4.4861	438.7	453.25	392.87	392.87
3	2	1	1	0.1629	1.884	2	2	1.0458	0.30547	1	0.74615	-0.3383	-0.3383	-0.41981	1.4642	419.24	423.21	493.17	493.17
3	2	1	1	-0.23897	2.6163	1	2	0.32636	0.58419	1	0.52667	-0.78742	-0.78742	3.6953	6.3116	433.87	427.92	494.43	494.43
3	2	1	1	0.4979	1.0451	2	2	0.79734	0.35641	1	0.41248	-0.68186	-0.68186	0.052427	1.0975	458.68	472.07	386.61	386.61
3	2	1	1	0.4933	2.2144	2	2	0.22126	0.32804	1	0.44466	2.8312	2.8312	3.0154	5.2298	461.67	475.01	481.58	481.58
3	2	1	1	1.2256	1.8125	2	2	0.39012	0.53387	1	0.45104	0.27065	0.27065	1.2905	3.103	490.01	525.95	520.1	520.1
3	2	1	1	0.8237	1.4107	2	2	0.25229	0.68271	1	0.41281	1.7325	1.7325	1.4421	2.8527	464.37	486.99	392.29	392.29
3	2	1	1	-0.23437	0.31283	2	1	2.8942	0.55259	2	0.38758	2.3928	2.3928	2.2068	2.5196	426.67	420.93	417.14	417.14
3	2	1	1	-0.96664	-0.41945	1	1	4.3035	0.51243	1	0.37466	-2.7808	-2.7808	-0.2021	-0.62154	453.26	428.65	372.92	372.92
3	2	1	1	0.42183	1.0088	2	2	0.70828	0.33845	2	0.39467	-1.4105	-1.4105	0.15046	1.1592	370.91	380.06	488.25	488.25
3	2	1	1	0.019962	0.60691	1	2	1.1157	0.35125	1	0.35883	-3.7123	-3.7123	0.40494	1.0118	404.4	404.87	418.84	418.84
3	2	1	1	-1.6989	-0.017575	1	2	0.48591	0.4797	1	0.78741	2.9635	2.9635	2.0701	2.0525	400	362.61	432.81	432.81
3	2	1	1	-1.297	-0.74985	1	2	0.7504	5.6812	2	0.78205	-3.0574	-3.0574	-1.7397	-2.4895	472.6	438.49	445	445
3	2	1	1	0.75224	0.20504	2	2	0.29767	0.45155	1	0.3613	-0.27304	-0.27304	-3.7646	-3.5596	398.01	415.68	451.14	451.14
3	2	1	1	-0.89517	-1.4821	1	1	0.83693	0.15015	1	0.23864	2.6673	2.6673	2.1239	0.64182	398.85	378.75	491.18	491.18
3	2	1	1	1.4845	-0.19684	2	1	0.70595	0.27694	1	0.47768	2.5027	2.5027	1.5603	1.3634	449.29	489.52	428.58	428.58
3	2	1	1	-0.4933	-2.2144	1	1	0.32624	0.31598	1	0.49774	-0.63088	-0.63088	3.0951	0.88069	488.74	475.01	386.03	386.03
3	2	1	1	1.0826	0.53544	2	2	0.3122	0.045368	1	0.86029	-3.0347	-3.0347	-3.276	-2.7406	384.39	409.19	428.71	428.71
3	2	1	1	0.68077	1.2677	2	1	0.5638	0.21732	1	0.38337	3.2609	3.2609	3.8172	5.0849	443.93	461.73	437.64	437.64
3	2	1	1	-0.091432	-1.8125	1	1	0.25029	0.39343	1	0.33402	-0.20611	-0.20611	1.0175	-0.795	496.4	493.79	429.27	429.27
3	2	1	1	0.31044	-1.4107	2	1	0.19495	0.73957	1	2.3478	-2.047	-2.047	-1.7447	-3.1554	479.39	488.07	496.87	496.87
3	2	1	1	-0.42183	-1.0088	1	1	0.3423	0.30262	2	1.7003	0.85675	0.85675	-1.7312	-2.74	500.2	488.16	488.16	488.16
3	2	1	1	-1.1541	-0.60691	1	2	7.4253	0.49707	1	3.9545	-0.20873	-0.20873	3.8531	3.2462	389.29	364.19	421.52	421.52
3	2	1	1	0.27889	2	2	1	0.33161	1.1068	1	0.39424	-0.87814	-0.87814	0.90981	2.9098	506.07	514.29	437.47	437.47
3	2	1	1	-0.12298	2.7323	1	2	1.6771	0.25039	1	0.32821	1.7251	1.7251	2.013	4.7453	391.17	388.4	493.61	493.61
3	2	1	1	-0.75224	-1.3392	1	1	0.23073	0.30726	1	0.50309	-0.30204	-0.30204	-3.9422	-5.2814	377.29	361.25	408.66	408.66
3	2	1	1	0.6093	3.4645	2	2	1.5027	0.43183	2	3.2777	-3.5744	-3.5744	-2.3451	1.1194	424.42	439.62	493.62	493.62
3	2	1	1	1.3416	3.0627	2	2	1.22	0.3345	1	0.44952	0.50724	0.50724	-0.85661	2.206	434.95	469.99	405.47	405.47
3	2	1	1	-0.35036	-2.0715	1	1	0.23289	0.56072	1	0.55462	-3.0991	-3.0991	1.5157	-0.55575	430.34	421.72	387.76	387.76
3	2	1	1	0.051508	-1.6696	1	1	4.9758	0.24959	2	0.42431	-1.1327	-1.1327	0.36457	-1.305	401.58	402.77	384.41	384.41
3	2	1	1	0.9397	2.6608	2	2	0.30529	0.33811	1	0.37405	-2.9469	-2.9469	0.22997	2.8908	395.13	417.17	449.3	449.3
3	2	1	1	0.45338	-1.2677	2	1	0.83307	0.39472	2	2.5044	0.5012	0.5012	-0.12318	-1.3909	414.37	425.37	514.18	514.18
3	2	1	1	0.53783	2.2589	2	2	0.33133	0.46977	1	0.49523	1.82	1.82	3.5199	5.7788	518.95	535.32	391.81	391.81
3	2	1	1	-0.27889	-0.86584	1	2	1.5258	0.89699	1	1.7085	-3.4837	-3.4837	-3.6639	-4.5298	460.35	452.99	413.92	413.92
3	2	1	1	-1.0112	-1.5981	1	1	0.84093	0.19293	1	0.37274	2.499	2.499	1.2193	-0.37883	408.69	385.5	404.53	404.53
3	2	1	1	-0.6093	-2.3304	1	1	0.65609	0.31872	1	0.37953	-1.7177	-1.7177	-1.4141	-3.7445	489.52	472.6	452.7	452.7
3	2	1	1	-0.20742	-1.9285	1	1	0.688	0.12264	1	0.42928	-0.88226	-0.88226	3.7083	1.7798	502.13	496.15	514.97	514.97
3	2	1	1	0.19445	-1.5266	2	1	0.36487	0.53317	2	0.33759	-2.5748	-2.5748	2.5714	1.0448	413.31	417.98	507.5	507.5
3	2	1	1	0.13595	1.857	2	2	0.66324	0.26828	1	0.76503	-3.5287	-3.5287	-0.028331	1.8287	510.84	514.87	440.92	440.92
3	2	1	1	-0.53783	-1.1248	1	2	0.45619	0.27893	1	0.35749	-3.9886	-3.9886	1.7711	0.6463	385.62	373.82	506.16	506.16
3	2	1	1	-1.2701	-1.857	1	1	0.74618	0.30189	1	0.32641	3.1395	3.1395	2.1798	0.32278	461.23	428.6	515.68	515.68
3	2	1	1	-0.26592	1.4552	1	2	0.32277	0.61603	1	0.62551	-2.4244	-2.4244	-3.0969	-1.6417	463.2	456.14	399.56	399.56
3	2	1	1	-0.86823	-2.5893	1	1	0.30608	0.25626	1	0.34501	-2.1028	-2.1028	-1.1369	-3.7262	375.43	357.06	522.76	522.76
3	2	1	1	-0.46636	-2.1874	1	1	0.67751	1.5053	1	1.1039	1.4865	1.4865	2.7564	0.56898	431.45	419.99	376.66	376.66
3	2	1	1	-0.064484	-1.7856	1	1	0.79853	1.1962	1	0.35298	1.3889	1.3889	0.96766	-0.81792	437.48	435.85	392.38	392.38
3	2	1	1	0.46636	1.0533	2	1	0.44584	0.72259	1	0.8757	0.59006	0.59006	1.381	2.4343	383.18	393.65	516.14	516.14
3	2	1	1	1.1986	1.7856	2	2	3.4262	0.34388	2	0.40878	-3.9547	-3.9547	2.3094	4.095	498.48	534.21	520.45	520.45
3	1	1	0	1.7402	2.5178	2	2	0.24781	1.3144	2	1.2577	0.77196	2.5122	-1.9756	0.54225	490.12	490.12	507.11	507.11
3	1	1	0	1.7119	2.116	2	2	0.17506	0.34185	2	0.3601	-0.88972	0.8222	-2.3529	-0.23697	465.6	465.6	441.05	441.05
3	1	1	0	1.6836	1.7141	1	2	0.61721	0.20141	2	0.33628	1.2573	2.9409	-2.6057	-0.89164	454.3	454.3	497.5	497.5
3	1	1	0	1.7352	1.3122	2	2	0.13005	0.46298	1	0.37076	-2.2535	-0.5183	1.2199	2.5321	375.9	375.9	414.79	414.79
3	1	1	0	-1.1812	-1.3837	1	1	0.42542	0.36252	2	0.38753	-3.8355	-5.0167	2.1519	0.76816	426.63	426.63	388.36	388.36
3	1	1	0	1.7868	0.91036	1	2	0.69767	0.36466	2	0.35061	2.2886	4.0754	-1.6993	-0.78893	376.05	376.05	484.11	484.11
3	1	1	0	1.8383	0.50849	2	1	0.37646	0.8724	1	0.35494	-3.6213	-1.7829	1.4218	1.9303	457.03	457.03	393.34	393.34
3	1	1	0	-1.2327	-0.98183	2	1	0.38758	0.36575	2	0.37694	-2.409	-3.6417	3.9072	2.9254	452.4	452.4	520	520
3	1	1	0	-1.2843	-0.57996	1	1	0.39511	0.72904	1	0.39446	-2.6764	-3.9607	1.5126	0.93263	485.03	485.03	416.56	416.56
3	1	1	0	-1.3359	-0.17809	1	1	0.24938	0.48746	1	0.46442	0.68605	-0.64981	-0.085271	-0.26336	461.44	461.44	451.65	451.65
3	1	1	0	1.8899	1.2408	2	1	0.44584	0.41618	2	0.30924	2.6833	4.5732	3.5505	4.7913	511.78	511.78	478.06	478.06
3	1	1	0	-1.3076	0.22378	1	2	0.43389	2.0307	2	0.42162	0.69402	-0.61354	-1.3266	-1.1028	467.43	467.43	500.04	500.04
3	1	1	0	-1.2793	-0.50849	1	1	0.74813	0.26101	2	0.39828	-2.0472	-3.3264	1.8166	1.3081	450.75	450.75	489.35	489.35
3	1	1	0	1.8616	1.973	2	1	0.18885	0.37404	1	0.3001	-1.2785	0.58307	3.3829	5.3559	472.22	472.22	410.83	410.83
3	1	1	0	-1.251	-1.2408	2	1	0.31288	0.19769	2	0.32568	-2.4066	-3.6575	2.4003	1.1595	437.29	437.29	436.58	436.58
3	1	1	0	-1.3025	-0.83889	1	1	0.32935	0.23463	1	0.40928	2.777	1.4744	1.7248	0.88595	483.71	483.71	430.23	430.23
3	1	1	0	-1.3541	-0.43702	1	1	0.21698	0.18121	1	0.35855	-0.07253	-1.4266	3.0185	2.5815	503.94	503.94	429.46	429.46
3	1	1	0	-1.3258	-0.035149	1	1	0.44768	0.28144	1	0.36875	-1.1331	-2.4589	3.3192	3.284	393.72	393.72	423.24	423.24
3	1	1	0	1.8333	2.7053	2	1	0.24952	0.30528	1	0.35448	-2.963	-1.1297	2.5253	5.2307	509.49	509.49	376.54	376.54
3	1	1	0	-1.2975	0.36672	2	2	0.27665	0.32701	1	0.39308	-1.4917	-2.7892	-3.6424	-3.2757	455.67	455.67	463.9	463.9
3	1	1	0	1.805	3.4376	2	2	0.21752	0.31976	2	0.40218	-1.7249	0.080096	-1.9125	1.5251	405.3	405.3	466.92	466.92
3	1	1	0	-1.3491	-0.36555	2	1	0.25804	0.29513	2	0.38818	-3.8313	-5.1803	1.843	1.4774	518.48	518.48	412.05	412.05
3	1	1	0	-1.4006	-1.0978	1	1	3.0116	0.20017	2	0.37556	0.095896	-1.3047	1.3701	0.27232	370.37	370.37	384.22	384.22
3	1	1	0	-1.4522	-0.69595	1	2	0.23266	0.2197	1	0.37875	1.6541	0.20191	-1.272	-1.9679	486.39	486.39	477.08	477.08
3	1	1	0	-1.4239	-1.4282	1	1	0.39517	0.21258	2	0.32533	-3.8141	-5.238	-0.67533	-2.1036	503.56	503.56	425.94	425.94
3	1	1	0	-1.3956	-2.1605	1	2	0.15182	0.16785	1	0.41529	0.25894	-1.1367	2.3552	0.19474	382.67	382.67	405.74	405.74
3	1	1	0	-1.3673	-2.8928	1	1	0.365	0.9264	2	0.58171	-2.0523	-3.4196	-1.8768	-4.7695	375.05	375.05	374.52	374.52
3	1	1	0	-1.339	-3.625	1	1	0.37214	0.89067	2	0.37918	1.2016	-0.13737	2.2631	-1.362	475.74	475.74	394.82	394.82
3	1	1	0	1.7767	4.1699	2	2	0.24357	0.17613	2	0.29791	-0.24604	1.5307	-3.1776	0.99221	505.5	505.5	489.57	489.57
3	1	1	0	1.7484	3.768	1	2	2.1562	0.31415	2	0.52889	0.36225	2.1106	-0.66693	3.1011	406.82	406.82	426.69	426.69
3	1	1	0	-1.3107	-3.2232	1	1	0.12958	0.2381	2	0.30985	0.81013	-0.50057	0.90842	-2.3148	434.54	434.54	420.16	420.16
3	1	1	0	-1.2824	-2.8213	2	1	0.84183	0.10672	2	0.66349	-3.972	-5.2544	0.51335	-2.3079	379.05	379.05	400.01	400.01
3	1	1	0	1.8	3.3661	2	2	0.17367	0.43789	2	0.32237	-1.8893	-0.089315	0.015663	3.3818	418.88	418.88	512.64	512.64
3	1	1	0	-1.334	-2.4194	1	1	0.1334	0.78644	1	0.42416	3.4999	2.166	-2.624	-5.0434	490.71	490.71	405.67	405.67
3	1	1	0	-1.3855	-2.0176	2	1	0.42218	0.43902	1	3.3776	2.6275	1.2419	3.58	1.5624	495.19	495.19	427.31	427.31
3	1	1	0	1.8515	2.9642	2	2	0.22235	0.52028	2	2.2766	-2.4641	-0.61258	2.7744	5.7387	456.28	456.28	515.33	515.33
3	1	1	0	-1.4371	-1.6157	1	1	1.9352	0.4369	2	0.43482	3.349	1.9119	2.3965	0.78083	487.86	487.86	439.56	439.56
3	1	1	0	-1.4887	-1.2138	1	2	0.40875	0.93161	1	0.37405	-1.8396	-3.3283	-3.1293	-4.3431	448.67	448.67	518.66	518.66
3	1	1	0	1.8232	2.5624	2	2	0.43158	0.319	2	0.41949	2.5899	4.4132	-0.3735	2.1889	516.74	516.74	476.4	476.4
3	1	1	0	-1.4604	-1.9461	1	1	0.3072	0.36714	1	0.34626	1.7225	0.26216	-0.98981	-2.9359	457.26	457.26	375.29	375.29
3	1	1	0	-1.4321	-2.6784	1	1	0.50844	0.69188	1	0.38493	-3.6721	-5.1042	-3.1115	-5.7899	410.74	410.74	412.11	412.11
3	1	1	0	1.7949	2.1605	2	2	3.3291	0.19305	2	0.39673	-2.4239	-0.62895	-0.93529	1.2252	463.49	463.49	427.09	427.09
3	1	1	0	1.7666	1.7586	2	2	0.23641	0.17806	2	0.34184	1.9639	3.7305	-1.6067	0.1519	513.74	513.74	411.81	411.81
3	1	1	0	1.7383	1.3568	2	1	0.20719	1.1059	1	0.32304	-3.5375	-1.7992	1.7248	3.0815	454.62	454.62	498.12	498.12
3	1	1	0	1.71	2.089	2	2	0.24595	0.36168	2	0.43843	1.9025	3.6126	3.3225	5.4115	448.81	448.81	453.73	453.73
3	1	1	0	1.6817	2.8213	2	2	0.15005	0.16453	2	1.0188	0.77636	2.4581	-2.3905	0.43084	419.33	419.33	385.91	385.91
3	1	1	0	1.6534	2.4194	2	1	0.16841	0.15715	1	0.48502	-2.6877	-1.0343	-0.43978	1.9797	438.79	438.79	471.99	471.99
3	1	1	0	1.6251	3.1517	2	2	0.32955	0.12895	2	0.38832	-0.26015	1.365	-2.1495	1.0022	439.51	439.51	459.97	459.97
3	1	1	0	1.5968	3.884	2	2	0.30816	0.096626	2	0.37918	2.585	4.1818	-3.8293	0.054674	411.23	411.23	418.18	418.18
3	1	1	0	1.5685	3.4821	2	2	0.082245	0.30142	2	0.4379	-3.6942	-2.1257	-2.5138	0.96831	448.62	448.62	492.79	492.79
3	1	1	0	1.5402	3.0802	1	2	0.092567	0.16834	2	0.35111	-0.96254	0.57769	1.6731	4.7534	413.7	413.7	505.98	505.98
3	1	1	0	-1.4038	-2.2765	1	1	0.60897	0.23299	2	0.39284	-3.0294	-4.4332	2.8281	0.55166	416.54	416.54	452.75	452.75
3	1	1	0	-1.3755	-1.8746	1	1	0.55213	0.15218	2	0.36727	-1.755	-3.1305	2.2299	0.35532	483.93	483.93	383.73	383.73
3	1	1	0	-1.3472	-1.4727	1	1	0.34281	2.1477	2	0.43212	-0.12173	-1.4689	1.471	-0.0017459	372.98	372.98	489.02	489.02
3	1	1	0	1.5918	2.6784	2	2	0.41482	0.27693	2	0.40709	3.0315	4.6233	-2.681	-0.0026304	505.39	505.39	447.33	447.33
3	1	1	0	-1.3189	-1.0709	1	2	0.44682	0.52031	2	2.3369	2.3517	1.0328	1.0899	0.019061	459.69	459.69	451.18	451.18
3	1	1	0	-1.2906	-1.8031	1	2	0.23974	0.24265	1	0.37758	2.6684	1.3778	-1.8007	-3.6038	372.26	372.26	382.36	382.36
3	1	1	0	-1.2623	-2.5354	1	1	0.36902	0.35604	2	0.5788	1.4797	0.21743	2.795	0.25956	379.81	379.81	384.55	384.55
3	1	1	0	-1.234	-3.2677	2	1	0.13748	0.2196	2	0.60872	-3.4506	-4.6846	2.6394	-0.62827	379.8	379.8	377.02	377.02
3	1	1	0	-1.2855	-2.8658	1	1	0.35087	0.15401	2	0.40078	0.45612	-0.82941	0.29715	-2.5687	424.88	424.88	418.19	418.19
3	1	1	0	-1.3371	-2.464	1	1	0.44885	0.38923	2	0.59283	-0.84317	-2.1803	-0.27631	-2.7403	474.11	474.11	507.46	507.46
3	1	1	0	1.6434	2.2765	1	2	0.85563	0.15277	2	0.40071	-0.8616	0.78177	-0.094171	2.1823	382.53	382.53	512.72	512.72
3	1	1	0	1.6949	1.8746	2	2	0.34432	0.35026	1	0.38142	-3.3543	-1.6593	3.1051	4.9797	407.68	407.68	406.78	406.78
3	1	1	0	-1.3088	-2.0621	1	2	0.38054	0.22333	2	0.62815	0.71107	-0.59773	-3.5384	-5.6005	385.07	385.07	446.41	446.41
3	1	1	0	-1.2805	-2.7944	1	2	0.16218	0.36043	1	0.38023	3.1635	1.883	-3.4061	-6.2005	413.83	413.83	508.09	508.09
3	1	1	0	-1.2522	-3.5266	1	1	0.18889	0.3682	1	0.5697	3.8826	2.6304	-2.5299	-6.0566	413.66	413.66	379.07	379.07
3	1	1	0	-1.2239	-4.2589	1	1	0.83378	0.30971	2	0.32195	-0.77986	-2.0038	3.8244	-0.43454	498.05	498.05	435.04	435.04
3	1	1	0	1.7465	1.4727	1	2	0.36546	0.32412	2	0.55637	3.3979	5.1444	-3.3514	-1.8786	415.74	415.74	387.68	387.68
3	1	1	0	-1.1956	-3.857	2	2	0.28671	0.49128	2	1.0685	-2.6182	-3.8138	-3.9859	-7.8429	442.65	442.65	491.06	491.06
3	1	1	0	1.7981	1.0709	2	2	0.16925	0.38028	1	1.1883	-2.6385	-0.8404	-2.1358	-1.0649	435.27	435.27	430.16	430.16
3	1	1	0	1.8496	0.669	2	2	0.21983	0.059635	2	0.48948	2.5438	4.3935	-3.5652	-2.8962	448.68	448.68	392.29	392.29
3	1	1	0	1.8213	0.26713	2	1	0.2135	1.037	1	0.39492	0.93274	2.7541	-0.46856	-0.20142	446.4	446.4	437.6	437.6
3	1	1	0	1.793	0.99941	1	2	0.75402	0.18854	2	0.99489	-0.50448	1.2886	-3.8848	-2.8854	419.84	419.84	448.91	448.91
3	1	1	0	1.8446	1.7317	2	2	0.10652	0.16637	1	0.40767	-1.4468	0.39779	-3.6532	-1.9216	433.76	433.76	516.97	516.97
3	1	1	0	1.8962	1.3298	2	2	0.21588	0.20939	1	0.6055	0.62488	2.521	2.3417	3.6715	415.99	415.99	476.49	476.49
3	1	1	0	1.8679	0.92794	2	1	0.13158	0.50743	1	0.56193	-2.704	-0.83615	2.8588	3.7867	522.58	522.58	495.31	495.31
3	1	1	0	-1.2472	-4.5893	2	1	0.17861	0.39365	2	0.35452	0.79764	-0.44953	-3.364	-7.9533	409.03	409.03	396.23	396.23
3	1	1	0	1.8396	1.6602	2	2	0.26816	0.20992	2	0.36329	1.3565	3.1961	1.3107	2.9709	500.73	500.73	469.36	469.36
3	1	1	0	-1.2987	-5.3216	1	1	0.21874	0.42854	2	0.2729	2.1658	0.86704	0.5028	-4.8188	418.8	418.8	387.22	387.22
3	1	1	0	-1.3503	-4.9197	1	1	0.32527	0.21606	2	0.38903	2.5112	1.1609	0.28566	-4.634	470.74	470.74	407.93	407.93
3	1	1	0	1.8113	2.3925	2	2	0.20559	0.23355	2	0.82992	2.6633	4.4745	1.359	3.7515	471.72	471.72	407.47	407.47
3	1	1	0	1.783	1.9906	2	2	0.21042	0.87015	2	0.40193	1.8185	3.6015	2.0701	4.0607	489.03	489.03	511.83	511.83
3	1	1	0	1.7547	1.5887	2	2	1.2981	0.25487	1	0.94917	-2.2662	-0.51157	-0.73699	0.85175	517.91	517.91	417.38	417.38
3	1	1	0	1.7264	1.1869	2	2	0.10263	0.332	2	1.3207	-3.4043	-1.6779	-1.814	-0.62718	425.79	425.79	417.18	417.18
3	1	1	0	-1.322	-4.5178	1	1	0.57135	0.19309	2	0.38399	-1.8502	-3.1722	-2.7578	-7.2756	388.25	388.25	477.8	477.8
3	1	1	0	1.6981	0.785	2	2	0.32877	0.37146	2	0.51504	-1.5041	0.19402	2.6284	3.4134	467.08	467.08	372.73	372.73
3	1	1	0	-1.2937	-4.116	1	1	0.30834	0.22968	2	0.35572	-2.7232	-4.0169	3.1308	-0.9852	430.03	430.03	403.94	403.94
3	1	1	0	1.6698	0.38313	2	2	0.32451	0.21206	2	0.53709	0.66571	2.3355	-3.455	-3.0719	386.55	386.55	496.68	496.68
3	1	1	0	-1.2654	-3.7141	2	1	0.66693	0.79215	2	0.75723	-3.0157	-4.2811	3.8417	0.12764	416.35	416.35	520.59	520.59
3	1	1	0	1.6415	-0.018746	2	2	0.71726	0.80929	2	0.81401	3.8964	5.5378	0.80376	0.78502	448.49	448.49	453.98	453.98
3	1	1	0	1.6132	-0.42062	2	2	0.55732	0.38306	1	0.39626	3.2401	4.8533	-1.3227	-1.7433	465.31	465.31	456.66	456.66
3	1	1	0	-1.317	-3.3122	1	1	0.22705	0.14966	2	0.30698	-3.0652	-4.3822	1.4204	-1.8918	519.31	519.31	500.27	500.27
3	1	1	0	-1.3685	-2.9103	1	1	0.18248	0.41191	1	0.20665	3.8213	2.4528	1.2522	-1.6581	491.56	491.56	439.69	439.69
3	1	1	0	1.5849	-0.82249	1	1	0.22945	0.70226	1	0.58824	3.8971	5.482	3.0697	2.2472	377.27	377.27	464.79	464.79
3	1	1	0	1.6364	-0.090216	2	2	0.2605	0.91349	2	0.68719	1.1926	2.829	-2.0589	-2.1492	443.51	443.51	514.7	514.7
3	1	1	0	-1.3402	-2.5085	1	1	0.40155	0.26452	2	0.60199	0.60521	-0.73503	-0.55256	-3.061	378.74	378.74	462.27	462.27
3	1	1	0	1.688	0.64206	2	2	0.78468	1.179	1	2.5163	0.84008	2.5281	-0.7163	-0.074239	519.65	519.65	456.06	456.06
3	1	1	0	-1.3119	-2.1066	2	2	0.37198	0.30834	1	0.31834	-1.3291	-2.641	-2.4369	-4.5435	392.65	392.65	465.4	465.4
3	1	1	0	1.6597	0.24019	2	1	0.38543	0.77038	2	0.44209	-1.7799	-0.12024	-1.4993	-1.2591	411.31	411.31	396.83	396.83
3	1	1	0	1.6314	0.97246	2	2	0.54346	0.36853	2	0.37316	0.36185	1.9933	2.8429	3.8153	501.9	501.9	432.26	432.26
4	2	2	0	-2.5988	-2.5988	1	1	2.3196	1.6917	2	3.6691	3.2407	3.2407	-2.1489	-2.1489	423.51	364.48	496.32	427.14
4	2	2	0	-2.2712	-2.1234	1	1	4.9117	2.4764	1	1.7677	2.3019	2.3019	-0.32146	-0.32146	444.05	389.45	439.23	388.53
4	2	2	0	2.5988	2.5988	2	2	2.2766	2.487	2	2.8493	1.3989	1.3989	-0.97137	-0.97137	467.98	543.77	486.76	565.59
4	2	2	0	-1.9436	-1.648	1	1	1.4201	2.2285	1	1.0282	-0.84084	-0.84084	-3.6524	-3.6524	486.15	434.52	378.32	343.97
4	2	2	0	2.2712	2.1234	2	2	7.0242	2.9739	2	1.0107	0.093485	0.093485	-3.7974	-3.7974	389.07	443.62	505.62	571.6
4	2	2	0	1.9436	1.648	1	2	10.821	3.3346	2	4.2645	-3.5989	-3.5989	-1.0149	-1.0149	429.35	480.36	490.87	539.9
4	2	2	0	-1.616	-1.1726	1	1	2.4332	2.1559	1	1.91	1.8889	1.8889	-0.48239	-0.48239	406	369.82	406.49	379.87
4	2	2	0	-1.2884	-0.69717	1	1	2.4936	3.7885	2	0.5799	-0.083754	-0.083754	-0.54289	-0.54289	431.07	400.15	497.47	477.84
4	2	2	0	2.5405	1.1726	2	1	3.4513	3.2257	2	1.2474	-1.5818	-1.5818	-1.7703	-1.7703	450.52	521.73	370.83	396.82
4	2	2	0	-0.96078	-0.22176	2	1	12.379	3.8695	2	1.6708	-0.060947	-0.060947	-3.9382	-3.9382	476.94	451.19	455.96	450.16
4	2	2	0	-1.5577	0.25364	1	2	4.6245	0.96021	1	1.0507	-0.7166	-0.7166	1.7	1.7	412.05	376.6	503.6	511.04
4	2	2	0	3.1375	2.0388	2	2	1.4948	2.1527	2	0.78236	-3.143	-3.143	2.9243	2.9243	394.31	472.65	499.65	562.09
4	2	2	0	2.8099	2.9051	2	2	1.8283	2.0765	1	1.5052	0.027803	0.027803	2.7548	2.7548	418.49	492.23	420.89	497.79
4	2	2	0	2.4823	2.4297	2	2	3.8798	1.9791	2	1.4872	-3.6157	-3.6157	1.7289	1.7289	405.43	467.94	451.3	519.29
4	2	2	0	-2.1547	-0.61262	1	1	0.63233	0.73284	1	1.1494	-3.2792	-3.2792	1.5036	1.5036	498.13	439.84	414.67	400.25
4	2	2	0	-1.8271	-1.4789	1	1	4.2133	1.0496	2	0.6717	3.412	3.412	1.5623	1.5623	410.8	369.66	444.37	407.99
4	2	2	0	-1.4995	-1.0035	1	1	3.6238	2.2697	2	1.4051	3.2381	3.2381	-0.2871	-0.2871	463	424.59	424.45	400.54
4	2	2	0	-1.1719	-0.52807	1	1	5.3136	0.56669	1	0.76509	2.6998	2.6998	-2.8468	-2.8468	462.19	431.94	398.81	386.82
4	2	2	0	2.1547	1.9543	2	2	0.67605	1.8968	1	0.54198	-2.9888	-2.9888	0.59684	0.59684	436.25	494.07	407.98	456.74
4	2	2	0	-0.84425	-0.052669	2	1	0.79871	3.1318	2	0.70802	-3.0564	-3.0564	0.62817	0.62817	370.18	352.56	393.88	392.68
4	2	2	0	-1.4412	0.42274	1	1	5.9326	0.97586	1	1.7727	-2.5696	-2.5696	0.39275	0.39275	454.03	417.77	446.13	457.15
4	2	2	0	-2.0381	0.89814	1	2	2.5847	5.366	1	2.7131	0.24132	0.24132	-3.0772	-3.0772	445.09	395.66	489.16	515.21
4	2	2	0	1.8271	1.4789	2	1	5.3446	5.7583	2	2.2129	-3.9431	-3.9431	2.1032	2.1032	513.97	571.18	409.94	446.5
4	2	2	0	-1.7105	0.031878	1	1	6.498	1.4029	1	0.53885	0.78643	0.78643	-0.69932	-0.69932	519.11	470.27	412.86	413.62
4	2	2	0	-1.3829	-0.83438	1	1	4.7459	0.42808	1	0.60757	3.2407	3.2407	0.85873	0.85873	522.61	482.48	430.53	410.27
4	2	2	0	1.4995	2.3451	2	2	0.843	0.80997	2	0.75533	3.9466	3.9466	-1.8744	-1.8744	431.41	470.45	443.6	507.95
4	2	2	0	-1.0553	-0.35898	1	2	0.76958	2.485	1	0.66706	-0.48666	-0.48666	2.6238	2.6238	403.2	379.35	464.64	455.1
4	2	2	0	-0.72773	-1.2252	1	1	5.4226	0.88142	2	0.59868	2.1496	2.1496	-1.1426	-1.1426	520.06	498.65	479.68	446.91
4	2	2	0	1.1719	3.2114	2	2	0.55544	1.1775	2	1.3415	-3.524	-3.524	0.94391	0.94391	460.39	492.64	511.96	616.31
4	2	2	0	0.84425	2.736	1	2	1.1725	6.6955	2	2.2202	-0.12354	-0.12354	1.4324	1.4324	434.14	455.84	436.39	511.1
4	2	2	0	-0.40013	-2.0915	2	1	1.1611	1.2809	2	0.47638	-0.91069	-0.91069	3.1489	3.1489	401.78	392.6	427.31	378.68
4	2	2	0	1.4412	2.2606	2	2	2.5659	1.0726	2	0.56717	-2.277	-2.277	-0.2995	-0.2995	475.44	516.71	394.17	449.16
4	2	2	0	-0.99707	-1.6161	2	2	7.5018	3.924	1	0.62649	-3.1148	-3.1148	1.4897	1.4897	518.46	489.44	522.42	475.86
4	2	2	0	-1.594	-2.4824	1	1	0.92726	1.9532	1	0.58541	-0.18665	-0.18665	-1.7235	-1.7235	428.97	391.23	467.88	405.38
4	2	2	0	2.0381	1.7852	1	2	11.806	1.5813	2	0.47099	1.2799	1.2799	-0.020946	-0.020946	371.16	417.53	484.69	537.34
4	2	2	0	-2.191	-3.3486	1	1	2.0342	0.60547	2	1.6538	2.1035	2.1035	0.012248	0.012248	429.17	378.15	378.13	311.63
4	2	2	0	2.6351	1.3098	2	2	2.6644	0.85161	1	1.1461	-1.7229	-1.7229	3.1255	3.1255	398.56	464.09	512.02	552.26
4	2	2	0	3.232	0.83438	2	2	0.6005	1.1716	1	0.67765	-3.5758	-3.5758	-0.19414	-0.19414	521.43	628.45	456.56	479.11
4	2	2	0	2.9044	0.35898	2	2	1.6537	0.76626	1	0.63264	-1.9365	-1.9365	0.68061	0.68061	387.38	458.14	485.07	495.24
4	2	2	0	2.5768	-0.11643	2	1	1.7403	1.5046	1	0.52833	3.3831	3.3831	0.12784	0.12784	518.23	601.4	389.88	387.26
4	2	2	0	-1.8634	-2.8732	2	1	2.9823	0.68878	2	0.52537	3.1262	3.1262	2.0212	2.0212	509.1	457.15	451.89	382.78
4	2	2	0	2.2492	0.74984	2	1	3.9641	0.85475	1	1.6993	-1.365	-1.365	2.9534	2.9534	399.7	455.15	468.79	489.54
4	2	2	0	-2.4603	-2.3978	1	1	1.7318	3.8577	2	0.69415	-1.7797	-1.7797	0.57476	0.57476	451.18	391.41	495.98	431.83
4	2	2	0	-3.0572	-1.9224	1	1	5.8641	10.386	2	0.54882	0.13894	0.13894	-2.6105	-2.6105	482.19	404.13	514.93	460.81
4	2	2	0	-2.7296	-1.447	1	1	3.1803	1.082	1	0.55964	0.35078	0.35078	2.8117	2.8117	456.7	390.08	438.92	403.72
4	2	2	0	-2.402	-0.9716	1	2	1.6602	3.9995	2	0.48077	-3.3135	-3.3135	-1.067	-1.067	370.23	322.27	423.89	400.76
4	2	2	0	-2.0744	-1.8379	1	2	2.6519	4.9187	2	0.52259	-2.5387	-2.5387	3.0181	3.0181	465.76	413.17	482.82	434.19
4	2	2	0	1.9216	1.6161	2	2	8.201	2.1681	2	1.23	1.6795	1.6795	-3.6843	-3.6843	409.16	457.19	460.51	505.57
4	2	2	0	1.594	2.4824	1	2	1.9387	0.60724	2	0.47872	-0.30311	-0.30311	0.7236	0.7236	376.39	412.69	398.73	460.21
4	2	2	0	-1.7468	-2.7041	1	1	0.51181	0.68361	1	0.41861	-3.9626	-3.9626	1.6933	1.6933	429.82	388.57	399.67	341.87
4	2	2	0	-1.4192	-3.5704	1	1	2.2777	3.1347	1	0.81858	-3.7468	-3.7468	2.8653	2.8653	419.68	386.64	415.92	338.41
4	2	2	0	2.191	2.007	2	2	1.311	2.3834	1	0.50014	2.5357	2.5357	0.65955	0.65955	485.2	550.65	433.35	486.62
4	2	2	0	2.7879	1.5316	2	2	2.341	1.4767	1	3.8865	3.63	3.63	-3.4196	-3.4196	477.68	561.14	519.09	567.1
4	2	2	0	-1.0916	-3.095	1	1	1.8704	3.7688	2	1.5702	2.0542	2.0542	3.5661	3.5661	389.35	365.56	447.64	374.36
4	2	2	0	2.4603	1.0561	2	1	4.6628	1.0462	1	2.0604	-1.2582	-1.2582	0.9534	0.9534	485.05	559.11	389.72	414.24
4	2	2	0	-0.76402	-2.6196	2	1	3.6065	0.52997	2	0.67349	-0.13468	-0.13468	1.9862	1.9862	508.59	486.63	403.58	346.91
4	2	2	0	2.1327	1.9224	2	2	0.73899	2.0046	1	0.77639	3.9916	3.9916	-3.623	-3.623	516.04	583.69	427.38	477.57
4	2	2	0	-1.361	-2.1442	1	1	1.2291	6.4	2	1.1748	1.1858	1.1858	2.898	2.898	371.62	343.52	468.21	413.67
4	2	2	0	1.8051	2.7887	2	2	4.8357	14.975	1	1.4403	-2.5771	-2.5771	-3.4507	-3.4507	461.88	512.64	383.7	450.76
4	2	2	0	-1.9579	-1.6688	1	1	3.921	1.7808	1	0.80686	-2.7612	-2.7612	-1.6188	-1.6188	440.69	393.56	370.35	336.31
4	2	2	0	-1.6303	-1.1934	1	1	2.9705	1.8426	2	0.61528	-3.3648	-3.3648	3.6751	3.6751	481.67	438.38	389.45	363.51
4	2	2	0	1.4775	2.3133	2	1	1.2657	13.181	1	0.50437	-3.4177	-3.4177	1.558	1.558	470.61	512.53	380.64	435.06
4	2	2	0	-1.3027	-0.71796	2	1	8.0479	0.57509	2	0.56761	2.9603	2.9603	3.2881	3.2881	510.95	473.91	464.65	445.78
4	2	2	0	-1.8996	-0.24255	1	2	1.677	0.77963	2	1.3046	-0.42667	-0.42667	-0.68996	-0.68996	479.15	429.35	496.89	489.97
4	2	2	0	1.1499	3.1795	1	2	0.87282	0.93973	2	0.50061	-1.198	-1.198	-0.09666	-0.09666	390.02	416.81	487.59	585.88
4	2	2	0	1.7468	4.0458	2	2	5.5096	4.5431	2	0.41728	-1.6065	-1.6065	-0.49984	-0.49984	378.24	418.4	375.62	474.5
4	2	2	0	2.3438	3.5704	2	2	1.2783	0.52845	2	0.54826	1.2276	1.2276	-1.3905	-1.3905	462.63	529.7	460.93	566.5
4	2	2	0	2.0162	3.095	2	2	0.68265	0.9945	1	2.6149	1.4409	1.4409	2.4745	2.4745	463.29	520.51	422.37	505.04
4	2	2	0	-2.4966	-1.1088	1	1	3.0924	0.51459	2	1.3061	-0.081013	-0.081013	1.6085	1.6085	465.76	403.21	466.2	437.28
4	2	2	0	1.6886	2.6196	2	2	1.563	1.9065	2	0.58181	1.2621	1.2621	2.244	2.244	453.42	499.87	382.95	445.51
4	2	2	0	-2.169	-1.9751	1	1	3.5944	0.89401	1	4.6379	0.85874	0.85874	-3.0542	-3.0542	390.39	344.42	378.39	337.59
4	2	2	0	1.361	2.1442	2	2	1.3679	0.66436	2	0.42905	-0.57245	-0.57245	3.1685	3.1685	468.26	506.56	501.86	568.03
4	2	2	0	1.0334	1.6688	2	2	0.84117	1.3179	2	1.077	2.2014	2.2014	2.0649	2.0649	470.11	499.02	456.17	502.33
4	2	2	0	0.70576	1.1934	2	2	2.6466	5.1091	1	1.8959	1.4385	1.4385	-2.5561	-2.5561	421.23	438.76	373.83	400.51
4	2	2	0	0.37816	0.71796	2	2	0.64829	0.94379	2	0.40847	2.0945	2.0945	3.82	3.82	424.93	434.32	502.35	523.62
4	2	2	0	0.050558	0.24255	2	2	1.0111	2.675	1	0.61996	-1.3865	-1.3865	0.29107	0.29107	518.37	519.89	458.89	465.37
4	2	2	0	-0.27704	-0.23285	2	2	2.8789	1.699	1	0.76767	3.5046	3.5046	-3.7163	-3.7163	416.34	409.73	417.66	412.08
4	2	2	0	-1.8414	-1.4997	1	1	2.9903	0.78258	2	0.49428	-1.3265	-1.3265	1.2395	1.2395	492.47	442.78	388.68	356.42
4	2	2	0	-1.5138	-1.0243	2	2	1.5907	0.57106	2	0.76431	0.4209	0.4209	1.1063	1.1063	411.45	377	411.88	388.22
4	2	2	0	-0.60465	-0.70826	2	1	0.82574	2.0983	1	0.48469	-0.45371	-0.45371	2.7723	2.7723	446.97	431.63	383.56	368.19
4	2	2	0	-0.93225	0.15801	2	1	1.3656	2.911	1	0.4206	3.478	3.478	-3.972	-3.972	502.93	476.56	422.78	426.65
4	2	2	0	-1.2599	1.0243	2	2	3.3611	4.657	1	0.46014	-0.48433	-0.48433	-2.638	-2.638	520.66	484.12	380.64	403.84
4	2	2	0	-2.1107	-1.8905	2	2	5.8398	3.0989	2	1.093	-2.1061	-2.1061	1.4438	1.4438	477.18	422.41	458.95	411.47
4	2	2	0	-1.5875	1.8905	1	2	0.98262	0.43858	2	0.39026	-1.1151	-1.1151	-3.8167	-3.8167	424.86	387.63	458.39	511.29
4	2	2	0	-2.7077	-2.7568	2	2	2.0666	0.58388	2	0.52829	-2.6079	-2.6079	-2.7643	-2.7643	464.7	397.42	483.69	412.48
4	2	2	0	-3.3046	-3.6231	1	1	0.39909	1.4232	1	0.42793	-2.2725	-2.2725	-2.0889	-2.0889	403.05	333.01	512.27	415.54
4	2	2	0	-0.99051	1.4151	1	2	2.9907	3.6386	2	0.61064	-0.99466	-0.99466	1.2303	1.2303	499.97	472.17	424.01	460.13
4	2	2	0	-0.39357	0.93972	1	2	1.2164	0.5757	2	0.39463	3.0868	3.0868	-3.0461	-3.0461	375.14	366.71	438.64	463.1
4	2	2	0	0.20338	0.46432	2	2	1.3512	1.1369	2	0.69667	1.7067	1.7067	3.1547	3.1547	443.82	449.06	499.5	513.07
4	2	2	0	0.80032	-0.011088	2	1	1.3843	1.2644	2	0.81792	3.8742	3.8742	-3.0406	-3.0406	472.82	495.19	403.07	402.81
4	2	2	0	-3.9016	-4.4893	1	1	9.5338	5.8721	2	3.0396	-0.73678	-0.73678	-3.4874	-3.4874	520.43	415.42	473.84	365.61
4	2	2	0	0.47272	0.85518	2	2	0.9216	0.61932	1	0.46559	1.4883	1.4883	-3.3146	-3.3146	399.04	410.09	387.2	406.81
4	2	2	0	-3.574	-4.0139	1	1	2.973	1.0273	2	1.6178	-3.9655	-3.9655	-1.502	-1.502	485.68	395.09	516.24	409.41
4	2	2	0	-3.2464	-3.5385	1	1	1.8303	0.38526	1	1.9003	-1.286	-1.286	1.2655	1.2655	467.7	387.73	450.75	367.43
4	2	2	0	-2.9188	-3.0631	1	1	1.6756	0.49624	1	0.47763	2.5784	2.5784	-1.6989	-1.6989	488.12	412.39	448.03	375.38
4	2	2	0	-2.5911	-2.5877	2	2	4.2165	0.46272	2	1.6371	-1.3418	-1.3418	-1.6654	-1.6654	417.06	359.08	450.95	388.35
4	2	2	0	-3.1881	-3.454	1	1	3.7284	0.50075	1	0.46369	0.3433	0.3433	-2.0525	-2.0525	430.58	358.16	435.54	356.77
4	2	2	0	0.14511	1.7214	2	2	1.3068	3.139	2	0.47127	3.4012	3.4012	2.0768	2.0768	504.87	509.12	440.27	486.3
4	2	2	0	-0.18249	1.246	2	2	1.2247	4.7029	1	1.7056	-0.89617	-0.89617	-3.9269	-3.9269	491.64	486.48	388.15	417.12
4	2	2	0	-0.51009	0.77063	1	2	0.60368	0.57599	2	0.44208	-3.8919	-3.8919	2.9219	2.9219	387.2	375.96	429.6	449.16
4	1	1	0	1.7908	1.7908	2	2	1.3221	0.68284	2	1.3169	0.08724	1.8781	3.4007	5.1915	449.97	449.97	394.06	394.06
4	1	1	0	1.3154	1.4632	2	2	1.5442	0.57864	2	0.58519	-1.9481	-0.6327	-0.36111	1.1021	491.56	491.56	474.33	474.33
4	1	1	0	-1.7908	-1.7908	1	2	0.79436	3.2744	1	0.52704	1.0072	-0.78362	-3.6459	-5.4367	411.47	411.47	459.41	459.41
4	1	1	0	-1.3154	-2.3878	1	1	0.42777	0.58921	2	0.48872	1.8092	0.49381	3.1993	0.81155	517.32	517.32	469.54	469.54
4	1	1	0	0.84002	1.1356	2	2	0.49365	0.68953	1	5.8877	-0.95496	-0.11494	-2.6068	-1.4712	421.5	421.5	422.63	422.63
4	1	1	0	-0.84002	-2.9847	1	1	8.8845	0.49115	2	0.38053	-1.7991	-2.6392	-2.2474	-5.2321	389.71	389.71	389.4	389.4
4	1	1	0	0.36461	0.80802	2	2	1.2564	0.46474	2	8.9884	-1.9561	-1.5914	0.054748	0.86277	490.82	490.82	462.77	462.77
4	1	1	0	-0.36461	-2.6571	1	1	0.37293	0.36664	2	0.5614	3.2434	2.8788	0.68926	-1.9679	467.06	467.06	439.51	439.51
4	1	1	0	0.11079	-2.3295	1	1	0.57216	0.50798	2	0.57175	2.814	2.9248	-2.0386	-4.3681	384.6	384.6	420.84	420.84
4	1	1	0	0.5862	-2.0019	1	1	3.5981	0.5952	2	0.72334	3.5392	4.1254	2.3691	0.36719	428.09	428.09	441.92	441.92
4	1	1	0	1.0616	-1.6743	2	1	0.51854	0.73063	2	1.2048	2.2418	3.3034	-3.509	-5.1833	376.58	376.58	451.51	451.51
4	1	1	0	0.19534	-1.3467	2	1	0.69219	0.43249	2	0.72817	-2.3023	-2.1069	-2.724	-4.0707	391.03	391.03	459.26	459.26
4	1	1	0	-0.11079	0.48042	1	2	0.4768	0.43717	2	0.46136	3.9762	3.8654	-0.61419	-0.13377	372.72	372.72	433.82	433.82
4	1	1	0	-0.67092	-1.0191	1	1	0.57856	1.6847	1	0.78446	1.7281	1.0572	0.39369	-0.62542	383.43	383.43	518.52	518.52
4	1	1	0	-1.5372	-0.6915	1	1	0.60197	3.1493	1	0.67624	1.2093	-0.32784	3.48	2.7885	372.91	372.91	407.84	407.84
4	1	1	0	0.75547	0.15282	2	1	0.6818	0.63293	1	0.44413	-2.9298	-2.1743	-1.1309	-0.97809	482.86	482.86	449.82	449.82
4	1	1	0	-1.0618	-0.3639	1	2	0.60423	4.9938	1	0.44004	-2.2748	-3.3365	-2.8398	-3.2037	386.25	386.25	382.12	382.12
4	1	1	0	-0.58638	-0.96084	1	1	0.51856	1.4254	1	0.56207	-0.40555	-0.99193	-3.0314	-3.9922	416.16	416.16	521.2	521.2
4	1	1	0	-0.11097	-1.5578	1	1	3.1478	0.69591	2	0.47943	0.76734	0.65636	-3.3876	-4.9453	515.88	515.88	450.97	450.97
4	1	1	0	0.36443	-1.2302	1	2	2.6541	1.0778	1	0.50063	-3.7469	-3.3824	-3.5241	-4.7543	415.61	415.61	474.19	474.19
4	1	1	0	1.6217	0.74976	2	2	0.43367	0.50494	1	3.2221	0.44091	2.0626	-3.4905	-2.7407	488.52	488.52	371.4	371.4
4	1	1	0	1.1463	1.3467	2	1	0.56598	0.62333	2	0.52241	-2.1339	-0.98757	2.8064	4.1531	479.53	479.53	436.58	436.58
4	1	1	0	0.83984	-1.8271	2	1	0.82244	0.41183	2	0.56609	2.7926	3.6324	2.4802	0.65308	407.49	407.49	502.59	502.59
4	1	1	0	0.67092	1.9436	1	2	0.60029	0.40547	2	0.55716	2.7246	3.3955	0.20748	2.1511	453.22	453.22	424.17	424.17
4	1	1	0	-0.026425	-2.4241	2	1	0.47961	0.47989	2	0.49748	-1.6077	-1.6341	1.039	-1.3851	390.79	390.79	411.02	411.02
4	1	1	0	-0.89269	-2.0965	1	1	0.58432	0.45393	1	0.80343	1.0533	0.16066	2.2039	0.10747	511.66	511.66	404.68	404.68
4	1	1	0	1.5372	2.5406	2	2	0.6042	0.3364	2	0.4477	2.8712	4.4084	-1.1221	1.4185	400.68	400.68	473.47	473.47
4	1	1	0	-1.759	-1.7689	1	1	1.1183	0.47803	2	0.50067	-2.0183	-3.7773	-1.056	-2.8249	440.36	440.36	393.22	393.22
4	1	1	0	-1.2835	-1.4413	1	1	0.4666	1.3964	1	0.57769	1.181	-0.10254	1.029	-0.41231	399.83	399.83	443.29	443.29
4	1	1	0	-0.80814	-1.1137	1	1	4.3239	0.38451	2	1.5515	-3.1173	-3.9255	1.7711	0.65748	510.6	510.6	390.39	390.39
4	1	1	0	-0.33274	-0.78605	1	1	3.4839	0.66747	1	1.5863	-0.37573	-0.70847	-3.7682	-4.5543	479.98	479.98	419.89	419.89
4	1	1	0	0.14267	-0.45845	1	1	1.4441	0.46099	2	0.86936	-2.7714	-2.6287	1.9739	1.5155	516.47	516.47	505.68	505.68
4	1	1	0	2.4035	2.213	2	1	0.47489	0.54783	1	0.39016	-3.7946	-1.3911	3.0014	5.2144	469.67	469.67	465.31	465.31
4	1	1	0	1.928	2.8099	2	2	0.52126	0.54117	2	0.45545	1.6187	3.5468	-2.5966	0.21334	470.66	470.66	454.83	454.83
4	1	1	0	1.4526	3.4069	2	2	0.44805	0.3284	2	0.46638	-0.87925	0.57339	-0.97406	2.4328	449.22	449.22	470.14	470.14
4	1	1	0	0.61808	-0.13085	2	2	0.73079	0.63432	1	0.65598	-1.7197	-1.1017	-1.2154	-1.3463	438.54	438.54	479.49	479.49
4	1	1	0	0.97724	3.0793	2	2	0.63768	0.43925	2	0.40022	-2.2574	-1.2802	-1.1181	1.9612	473.05	473.05	424.84	424.84
4	1	1	0	-0.24819	-0.72779	1	2	2.2266	0.58716	1	0.5621	3.6467	3.3985	-2.061	-2.7888	497.72	497.72	446.28	446.28
4	1	1	0	0.50183	2.7517	2	2	0.68459	0.41749	2	0.50974	0.3125	0.81433	2.8841	5.6358	492.03	492.03	451.49	451.49
4	1	1	0	0.026425	2.4241	1	2	0.72316	0.95514	1	0.51427	-2.3855	-2.3591	3.6463	6.0704	411.93	411.93	430.87	430.87
4	1	1	0	-1.1145	-1.3247	1	1	0.4488	0.40529	2	0.37714	-0.077462	-1.1919	-1.1894	-2.5141	509.48	509.48	421.95	421.95
4	1	1	0	0.89269	2.0965	2	2	0.39677	0.41473	2	0.47169	2.6683	3.561	1.696	3.7925	480.29	480.29	382.26	382.26
4	1	1	0	-0.63905	-1.9217	1	1	3.7498	0.33867	2	0.54357	0.66945	0.030406	-1.7128	-3.6345	443.22	443.22	520.02	520.02
4	1	1	0	1.759	1.7689	2	2	0.4676	0.6831	2	0.46639	3.2333	4.9923	-2.8558	-1.0869	456.85	456.85	383.25	383.25
4	1	1	0	-0.16364	-1.5941	1	1	0.58461	0.57085	2	0.45961	2.1005	1.9368	2.0071	0.41302	502.68	502.68	402.57	402.57
4	1	1	0	1.2835	1.4413	2	1	0.37133	1.2148	1	0.40059	-2.8086	-1.525	3.3252	4.7665	383.01	383.01	467.05	467.05
4	1	1	0	0.80814	2.0382	1	2	0.53193	0.59185	2	0.83617	1.6634	2.4716	-0.43974	1.5985	512.34	512.34	468.39	468.39
4	1	1	0	0.31176	-1.2665	1	1	0.59489	0.4915	2	0.67974	3.8133	4.1251	3.1248	1.8583	416.27	416.27	502.7	502.7
4	1	1	0	1.6744	2.6351	2	2	0.66244	0.45984	2	0.41086	-0.34731	1.3271	1.4162	4.0513	408.53	408.53	381.43	381.43
4	1	1	0	0.78717	-0.93887	2	1	0.52365	0.46155	2	0.54201	3.9093	4.6965	3.4044	2.4656	462.44	462.44	520.75	520.75
4	1	1	0	-0.079094	-0.61127	1	1	0.43381	0.39726	2	2.0455	2.1174	2.0383	-3.6785	-4.2898	405.27	405.27	509.1	509.1
4	1	1	0	2.5407	2.3075	2	2	0.39837	0.40935	2	0.73212	-0.96835	1.5723	1.7031	4.0107	447.41	447.41	411.23	411.23
4	1	1	0	-0.94536	-0.28367	1	1	1.1844	0.54587	2	2.1082	1.4672	0.52182	2.4535	2.1698	436.36	436.36	444.59	444.59
4	1	1	0	2.0653	1.9799	2	2	0.38684	0.39861	2	2.3366	3.2799	5.3452	2.5128	4.4928	439.38	439.38	454	454
4	1	1	0	1.5899	1.6523	2	2	0.43771	0.3839	2	0.90611	2.972	4.5618	2.6991	4.3514	490.85	490.85	379.66	379.66
4	1	1	0	1.1145	1.3247	2	2	0.61367	0.63552	2	0.87599	1.1925	2.3069	-3.6193	-2.2946	452.64	452.64	379.64	379.64
4	1	1	0	0.63905	0.99713	2	2	0.64137	1.6594	1	0.38668	-1.2978	-0.65876	1.3763	2.3735	475.16	475.16	434.66	434.66
4	1	1	0	0.16364	0.66953	2	2	0.4678	0.45129	1	0.51189	-2.9023	-2.7387	-1.4082	-0.73867	426.37	426.37	515.6	515.6
4	1	1	0	-0.31176	0.34193	2	2	1.0754	0.5319	2	0.48321	-3.4745	-3.7862	-1.4635	-1.1216	430.01	430.01	415.12	415.12
4	1	1	0	-0.46995	0.043935	2	2	0.92821	0.53661	1	0.46304	0.085188	-0.38476	0.33437	0.3783	437.86	437.86	449.51	449.51
4	1	1	0	-1.3362	-0.55301	1	2	0.51885	1.0428	1	0.47873	3.6827	2.3465	-2.6046	-3.1576	411.09	411.09	465.06	465.06
4	1	1	0	-2.2025	-1.15	1	1	0.56568	0.45014	2	0.4579	-0.69258	-2.8951	2.5148	1.3649	384.81	384.81	392.19	392.19
4	1	1	0	-1.7271	-1.7469	1	1	0.60639	0.44129	2	1.1425	-2.1708	-3.8979	2.5869	0.83998	407.44	407.44	500.22	500.22
4	1	1	0	-1.2517	-1.4193	1	1	0.53662	0.60622	1	0.52645	-0.80733	-2.059	-1.1618	-2.5811	512.41	512.41	406.9	406.9
4	1	1	0	-0.78717	0.014327	1	1	0.54783	0.46917	2	1.3671	-0.14729	-0.93446	-2.8838	-2.8695	493.56	493.56	474.9	474.9
4	1	1	0	0.079094	0.61127	1	1	0.53621	1.0402	1	0.45568	-1.7536	-1.6745	-3.0549	-2.4436	435.47	435.47	405.57	405.57
4	1	1	0	-0.77626	-1.0917	1	1	0.41455	0.46453	1	0.56465	3.9791	3.2028	-2.7147	-3.8063	462.44	462.44	506.16	506.16
4	1	1	0	-0.30086	-0.76409	1	1	0.40842	0.48789	1	0.48372	3.2637	2.9629	0.98598	0.2219	383.13	383.13	392.6	392.6
4	1	1	0	0.17455	-0.43648	2	1	0.36896	0.49299	1	0.52151	-3.5026	-3.3281	3.2004	2.7639	518.67	518.67	467.8	467.8
4	1	1	0	-0.69172	-0.10888	1	1	0.46221	1.0443	1	0.49966	1.4994	0.80772	0.055667	-0.053216	523.05	523.05	380.31	380.31
4	1	1	0	0.94536	1.2082	2	2	0.48054	0.45227	2	0.54808	-0.78482	0.16054	0.25929	1.4675	485.67	485.67	403.59	403.59
4	1	1	0	-1.558	0.21872	1	2	0.41476	0.51016	2	0.43869	2.2574	0.69946	-0.1954	0.023322	462.81	462.81	452.95	452.95
4	1	1	0	1.8116	1.8052	2	2	0.47873	0.48079	1	1.2613	0.47357	2.2852	-2.0378	-0.23268	459.15	459.15	447.77	447.77
4	1	1	0	1.3362	1.4776	2	2	0.57985	0.79735	1	1.1932	0.10952	1.4457	1.0494	2.527	446.11	446.11	479.48	479.48
4	1	1	0	0.86081	1.15	2	2	0.51343	0.55868	1	0.48351	-2.678	-1.8172	0.79865	1.9486	497.54	497.54	508.9	508.9
4	1	1	0	0.3854	0.82235	1	2	0.85686	0.37993	2	0.54152	3.2676	3.653	-3.201	-2.3786	436.31	436.31	433.89	433.89
4	1	1	0	1.2517	0.49475	2	1	0.4726	0.51852	1	0.42084	0.23712	1.4888	-1.0822	-0.58742	480.02	480.02	502.66	502.66
4	1	1	0	2.1179	1.0917	2	1	0.36581	1.6427	1	0.45107	-1.1311	0.98683	2.8455	3.9372	425.07	425.07	448.45	448.45
4	1	1	0	-1.0826	-0.37822	1	2	0.52157	0.37495	1	0.4468	2.306	1.2234	-2.9741	-3.3523	422.16	422.16	448.78	448.78
4	1	1	0	-0.60717	-0.97517	1	2	0.37526	1.7163	1	0.36907	3.498	2.8908	0.5768	-0.39837	378.65	378.65	386.03	386.03
4	1	1	0	1.6425	1.6886	1	2	4.1625	0.35786	2	0.56043	1.4025	3.045	-0.95903	0.72961	454.81	454.81	471.61	471.61
4	1	1	0	2.5088	2.2856	2	2	0.37	0.39246	1	0.49377	0.066168	2.575	-2.741	-0.45538	499.92	499.92	439.43	439.43
4	1	1	0	-0.13176	-1.5721	2	1	0.54753	0.59578	2	1.7042	-3.4737	-3.6054	-1.7237	-3.2958	452.3	452.3	477.2	477.2
4	1	1	0	-0.99803	-2.1691	1	1	0.90961	0.34899	2	0.37504	-3.8761	-4.8741	1.4666	-0.70241	509.95	509.95	426.99	426.99
4	1	1	0	3.3751	1.958	2	1	0.40942	0.36533	1	0.43461	-3.6282	-0.25319	3.5594	5.5174	382.16	382.16	391.15	391.15
4	1	1	0	2.8996	2.5549	2	2	0.44334	0.4453	1	0.48968	-1.889	1.0106	0.97406	3.529	457.27	457.27	436.32	436.32
4	1	1	0	2.4242	3.1519	1	2	0.47023	0.32034	2	0.47816	0.46851	2.8928	-2.7573	0.39459	422.47	422.47	517.42	517.42
4	1	1	0	-1.8643	-1.8415	1	1	0.48391	0.60567	2	0.97388	3.4895	1.6252	1.5702	-0.27124	469.51	469.51	460.57	460.57
4	1	1	0	3.2905	2.8243	2	2	0.52819	0.28291	2	0.47203	2.4926	5.7831	-0.40951	2.4147	440.07	440.07	486.33	486.33
4	1	1	0	4.1568	2.4967	2	2	0.42108	0.46409	1	0.49388	-1.2625	2.8942	2.26	4.7567	452.33	452.33	488.16	488.16
4	1	1	0	-1.3889	-1.5138	1	1	0.41203	0.56443	1	0.517	3.5087	2.1199	-2.4988	-4.0126	465.93	465.93	447.06	447.06
4	1	1	0	3.6814	2.1691	2	2	0.47501	0.38206	2	0.56414	-3.0331	0.64822	-1.5265	0.64256	496.08	496.08	508.73	508.73
4	1	1	0	-0.91348	-1.1862	1	1	0.40743	0.41702	1	0.52192	-0.70748	-1.621	0.96117	-0.22508	447.61	447.61	493.89	493.89
4	1	1	0	-0.43807	-0.85864	2	1	0.43031	0.33443	2	0.38497	-2.3533	-2.7914	3.789	2.9303	469.91	469.91	387.67	387.67
4	1	1	0	3.206	1.8415	2	2	0.50685	0.64884	2	1.7678	-0.051514	3.1544	3.1242	4.9656	449.36	449.36	436.57	436.57
4	1	1	0	-1.3043	-0.53104	1	1	0.36258	1.3841	1	0.5286	2.0838	0.77948	1.4738	0.94275	471.05	471.05	406.4	406.4
4	1	1	0	2.7306	1.5138	2	2	0.46253	1.1054	1	0.38208	2.9305	5.661	2.0095	3.5234	512.05	512.05	497.22	497.22
4	1	1	0	2.2551	1.1862	2	2	0.41571	0.42603	1	0.35396	-0.15495	2.1002	-1.9802	-0.79394	466.44	466.44	477.96	477.96
4	1	1	0	1.7797	0.85864	2	2	0.94124	0.36701	2	0.45108	3.0113	4.791	1.4253	2.284	459.26	459.26	452.8	452.8
4	1	1	0	1.3043	0.53104	2	1	0.33896	0.62128	1	0.38276	-0.87803	0.42631	3.814	4.345	416.47	416.47	447.8	447.8
4	1	2	1	-2.1706	-4.3202	1	1	0.60691	0.75946	1	0.58575	-1.4334	-3.604	-2.3371	-2.3371	421.43	421.43	490.41	382.11
4	1	2	1	0.82893	0.29522	2	2	0.41912	1.1663	1	0.50575	-2.2316	-1.4027	-0.8354	-0.8354	478.31	478.31	460.07	467.98
4	1	2	1	0.35353	-0.18018	2	2	0.57546	2.8317	1	0.57766	0.73351	1.087	-2.2871	-2.2871	467.58	467.58	466.35	461.52
4	1	2	1	-1.6952	-3.8448	2	1	0.9862	1.699	2	0.47364	-0.29827	-1.9935	-1.9145	-1.9145	437.71	437.71	419.47	335.93
4	1	2	1	-0.12188	-0.65559	1	1	0.41569	1.2781	1	0.49059	2.8409	2.719	2.1155	2.1155	468.81	468.81	449.17	432.48
4	1	2	1	-2.5615	-3.3694	1	1	0.50503	0.88217	1	0.45714	1.5033	-1.0581	-2.3155	-2.3155	515.41	515.41	422.57	347.84
4	1	2	1	0.74438	0.21068	2	2	0.47177	0.58329	1	0.39277	-1.0048	-0.26038	-1.0417	-1.0417	469.81	469.81	484.56	490.5
4	1	2	1	1.6106	1.0769	2	2	0.42607	2.6349	2	0.54619	-1.424	0.18662	1.7175	1.7175	470.45	470.45	447.29	476
4	1	2	1	1.1352	0.60153	2	1	0.54274	0.43562	1	0.36989	2.7431	3.8784	-2.3995	-2.3995	476.39	476.39	392.65	406.54
4	1	2	1	0.65984	1.4678	1	2	1.3806	2.452	1	0.7	0.95661	1.6164	-1.1481	-1.1481	394.67	394.67	398.3	433.54
4	1	2	1	-3.4277	-2.894	1	1	0.43306	0.51147	1	0.47363	-2.6239	-6.0516	-2.1001	-2.1001	469.67	469.67	423.28	358.12
4	1	2	1	1.5261	2.3341	1	2	0.79878	0.30753	2	0.43692	3.7864	5.3125	1.0837	1.0837	440.01	440.01	486.09	556.24
4	1	2	1	2.3924	1.8587	2	1	0.47006	2.2282	1	0.52327	1.8254	4.2177	-1.5745	-1.5745	390.1	390.1	446.75	497.38
4	1	2	1	-2.9523	-2.4186	1	1	0.47232	7.3774	1	0.54547	-2.7238	-5.6761	-3.3157	-3.3157	474.68	474.68	510.37	443.83
4	1	2	1	3.2586	2.7249	2	1	0.54218	8.9667	1	0.64103	-1.4337	1.8249	3.5155	3.5155	386.81	386.81	430.13	503.45
4	1	2	1	-2.4769	-1.9432	1	1	0.45478	0.54089	1	0.51215	1.062	-1.4149	-0.81342	-0.81342	431.33	431.33	374.53	334.77
4	1	2	1	-2.0015	-1.4678	1	2	0.49957	2.5519	2	0.88114	0.5641	-1.4374	-1.6822	-1.6822	483.7	483.7	442.37	406.41
4	1	2	1	2.7832	3.5912	2	2	0.67149	0.51014	1	0.4697	-1.2292	1.554	-1.4696	-1.4696	382.19	382.19	522.76	643.26
4	1	2	1	2.3078	4.4574	2	2	0.46771	1.1839	1	0.43932	-3.0804	-0.77259	-0.84872	-0.84872	504.4	504.4	494.05	639.13
4	1	2	1	1.8324	3.982	1	2	1.2162	1.0587	2	1.9444	3.0651	4.8976	3.9727	3.9727	468.85	468.85	499.89	629.17
4	1	2	1	2.6987	3.5066	2	2	0.38839	1.1637	1	0.59347	-2.8833	-0.18465	-3.2357	-3.2357	392.78	392.78	513.46	628.74
4	1	2	1	-1.5261	-2.3341	1	1	0.45166	0.36648	1	0.42053	2.0502	0.52405	-0.92461	-0.92461	380.61	380.61	502.29	438.94
4	1	2	1	-1.0507	-3.2003	2	1	0.76402	0.74462	2	1.7878	-3.259	-4.3097	-1.4642	-1.4642	429.45	429.45	513.92	427.18
4	1	2	1	-1.917	-2.7249	2	1	0.54948	0.63623	2	0.54519	0.31608	-1.6009	0.91387	0.91387	480.54	480.54	412.3	352.25
4	1	2	1	3.5649	3.0312	2	2	0.40502	1.2465	1	0.59755	1.7933	5.3582	0.633	0.633	483.4	483.4	435.67	519.03
4	1	2	1	3.0895	2.5558	2	2	2.7042	1.1378	2	0.51516	3.4648	6.5544	3.5573	3.5573	389.62	389.62	462.03	535.54
4	1	2	1	-2.7832	-2.2495	1	1	0.54525	0.70055	1	0.48394	3.2591	0.4759	-3.8608	-3.8608	390.15	390.15	506.82	445.06
4	1	2	1	-3.6495	-1.7741	1	1	0.48056	0.93179	1	0.50655	1.8177	-1.8318	-2.5532	-2.5532	428.18	428.18	462.46	417.42
4	1	2	1	-3.1741	-1.2987	1	1	0.58336	0.47095	1	0.41695	-3.2538	-6.4279	3.1842	3.1842	461.44	461.44	371.3	344.47
4	1	2	1	2.6141	2.0804	2	2	0.44299	0.98287	1	0.43545	0.20633	2.8205	0.081412	0.081412	503.61	503.61	406.26	458.14
4	1	2	1	2.1387	1.605	2	2	0.69778	1.758	1	1.7626	0.11547	2.2542	-3.029	-3.029	411.57	411.57	486.3	533.54
4	1	2	1	1.6633	1.1296	2	2	0.46898	5.7134	1	0.39804	1.5834	3.2467	3.8124	3.8124	377.15	377.15	426.25	454.99
4	1	2	1	1.1879	0.6542	2	1	0.89446	0.86014	1	0.65746	-1.7969	-0.60901	2.62	2.62	374.21	374.21	401.11	416.56
4	1	2	1	0.71251	1.5205	2	2	1.1696	0.52604	2	0.41936	0.31889	1.0314	0.82196	0.82196	519.85	519.85	436.77	476.87
4	1	2	1	0.2371	2.3867	2	2	0.54836	1.133	2	1.0163	-1.4833	-1.2462	-2.914	-2.914	497.96	497.96	514.1	590.1
4	1	2	1	-2.6987	-0.8233	1	1	0.39426	0.4591	1	0.62961	-3.3733	-6.0719	-0.24766	-0.24766	449.08	449.08	387.58	369.58
4	1	2	1	-0.23831	1.9113	1	2	0.7111	2.5944	2	0.54095	0.35871	0.12041	0.63082	0.63082	420.97	420.97	433.48	484.08
4	1	2	1	0.62796	1.4359	2	2	0.44096	0.6341	1	0.426	-1.4493	-0.82136	-3.6237	-3.6237	499.65	499.65	468.23	508.72
4	1	2	1	-2.2233	-0.34789	1	1	0.56979	0.45018	1	0.59034	-0.47137	-2.6946	-2.0084	-2.0084	429.13	429.13	414.64	406.39
4	1	2	1	1.4942	0.96051	2	2	0.78528	0.96005	2	0.36907	3.3279	4.8221	1.8236	1.8236	378.32	378.32	479.53	506.88
4	1	2	1	1.0188	0.48511	1	2	0.46088	0.65744	1	0.6727	-0.72159	0.29722	-2.6141	-2.6141	383.45	383.45	498.35	512.51
4	1	2	1	-1.7479	0.12751	1	2	0.42171	0.44764	1	0.44715	0.041686	-1.7062	-0.15132	-0.15132	468.53	468.53	512.31	516.1
4	1	2	1	1.8851	0.0097021	2	1	0.55109	0.44904	1	0.82408	-0.13027	1.7548	2.4629	2.4629	460.29	460.29	402.51	402.73
4	1	2	1	2.7513	0.87597	2	2	0.42476	0.64437	1	0.43498	-3.1726	-0.4213	-1.8766	-1.8766	474.8	474.8	496.33	522.09
4	1	2	1	2.2759	1.7422	2	1	0.44125	1.3408	1	0.48937	0.35019	2.6261	-3.6088	-3.6088	481.47	481.47	378.97	419.09
4	1	2	1	1.8005	2.6085	2	2	0.37416	1.4144	1	0.52986	-0.54707	1.2535	2.5844	2.5844	383.69	383.69	471.73	548.44
4	1	2	1	-1.2725	-0.73875	1	1	0.42228	2.7732	1	0.44911	1.5717	0.29925	-3.6232	-3.6232	458.62	458.62	434.42	416.27
4	1	2	1	-0.79705	-1.605	1	2	0.3468	1.9376	2	0.62428	-1.3832	-2.1803	-0.23094	-0.23094	452.98	452.98	491.76	448.21
4	1	2	1	1.3251	3.4748	2	2	0.51297	6.3233	2	0.45391	-3.2707	-1.9456	-0.11332	-0.11332	437.38	437.38	371.72	454.34
4	1	2	1	-0.32165	-2.4713	2	2	0.42005	1.7738	1	0.42713	-1.1462	-1.4679	1.2933	1.2933	407.77	407.77	521.68	452.28
4	1	2	1	-1.1879	-3.3375	1	1	0.58929	2.8968	2	0.42731	1.5713	0.3834	-1.1531	-1.1531	424.78	424.78	446.6	368.29
4	1	2	1	0.84972	2.9994	1	2	0.44956	2.0195	2	0.41161	1.6688	2.5185	1.9216	1.9216	465.93	465.93	393.02	467.36
4	1	2	1	-2.0542	-4.2038	1	2	0.44361	19.12	1	3.1709	-2.2403	-4.2945	-3.774	-3.774	424.45	424.45	472.55	370.67
4	1	2	1	-1.5788	-5.0701	1	1	0.38848	0.61941	2	1.13	-0.45312	-2.0319	-2.6773	-2.6773	466.58	466.58	472.59	352.61
4	1	2	1	-1.1034	-5.9363	1	1	0.43761	1.294	1	0.31605	0.49916	-0.6042	2.3536	2.3536	393.65	393.65	424.75	301.45
4	1	2	1	-0.62796	-5.4609	1	1	0.40135	2.1349	1	0.46521	3.7257	3.0977	-1.0745	-1.0745	415.06	415.06	453.74	330.99
4	1	2	1	1.716	2.5239	2	2	0.43125	0.60529	2	0.52508	0.38317	2.0992	-3.2004	-3.2004	429.79	429.79	384.62	444.99
4	1	2	1	-0.15255	-4.9855	2	1	0.44196	0.47127	2	1.0555	-1.3543	-1.5068	-1.2775	-1.2775	500.37	500.37	448.98	336.64
4	1	2	1	2.5822	2.0485	2	2	0.61503	0.3694	2	0.4935	2.5499	5.1321	-3.2668	-3.2668	489.6	489.6	478.13	538.19
4	1	2	1	-1.0188	-4.5101	2	1	0.67392	0.37763	2	0.41829	-2.3424	-3.3612	2.817	2.817	495.24	495.24	397.47	306.31
4	1	2	1	-1.8851	-4.0347	1	1	0.35506	1.7652	1	1.015	3.7994	1.9143	-1.8138	-1.8138	428.39	428.39	473.69	375.21
4	1	2	1	2.1068	1.5731	2	2	0.40567	1.2479	1	0.3811	2.4094	4.5163	-2.2964	-2.2964	448.1	448.1	463.66	507.76
4	1	2	1	-2.7513	-3.5593	1	1	0.47182	2.327	1	0.49821	1.3903	-1.3611	3.2047	3.2047	454.3	454.3	506.08	412.03
4	1	2	1	-2.2759	-3.0839	1	1	0.37399	1.501	2	0.62673	0.52829	-1.7476	-1.7898	-1.7898	374.71	374.71	388.85	325.4
4	1	2	1	1.6314	1.0977	2	2	0.3947	0.53814	2	1.3626	1.2387	2.8701	-0.51383	-0.51383	389.05	389.05	382.28	407.31
4	1	2	1	1.156	0.62232	2	2	0.37305	0.67816	1	0.51522	-2.0628	-0.90678	-0.97431	-0.97431	483.98	483.98	398.3	412.88
4	1	2	1	-1.8005	-2.6085	1	1	0.75103	6.8259	1	0.43536	-0.89447	-2.695	-1.7774	-1.7774	382.91	382.91	453.19	389.8
4	1	2	1	0.68063	0.14692	2	2	0.50055	0.79863	1	0.35705	-0.52332	0.15731	-2.7369	-2.7369	428.21	428.21	497.17	501.4
4	1	2	1	0.20522	-0.32849	2	1	0.48577	1.3424	2	0.66485	-1.7963	-1.5911	-2.5069	-2.5069	417.51	417.51	371.55	364.57
4	1	2	1	-1.3251	-2.1331	2	2	3.16	3.9674	2	0.42083	-0.61649	-1.9416	3.3455	3.3455	512.23	512.23	522.12	461.6
4	1	2	1	-2.1914	-2.9994	1	1	0.43002	0.39606	1	0.42821	3.1887	0.99731	-1.3758	-1.3758	413.49	413.49	421.33	354.31
4	1	2	1	-3.0577	-3.8656	1	1	0.37152	4.2883	1	0.53598	1.6411	-1.4166	1.4706	1.4706	420.12	420.12	463.67	370.88
4	1	2	1	-2.5822	-3.3902	1	1	0.45116	0.42219	1	0.46006	0.5559	-2.0264	0.63293	0.63293	510.4	510.4	371.9	305.76
4	1	2	1	-0.27018	0.53778	2	2	0.76264	1.1045	2	1.2816	-0.53789	-0.80807	2.1586	2.1586	387.12	387.12	507.9	523.92
4	1	2	1	-2.1068	-2.9148	1	1	0.40039	4.9688	1	0.43198	3.1856	1.0787	-0.23522	-0.23522	409.91	409.91	411.02	347.33
4	1	2	1	-0.74559	1.404	1	2	0.43425	0.6621	2	0.41199	1.2354	0.48981	0.93747	0.93747	380.52	380.52	494.02	535.76
4	1	2	1	0.12067	0.92863	1	1	0.50186	2.4149	2	0.59684	2.0261	2.1467	-2.9907	-2.9907	422.86	422.86	403.07	425.28
4	1	2	1	-1.6314	-2.4394	1	1	0.33339	0.36814	1	0.4113	3.3991	1.7676	3.3233	3.3233	448.45	448.45	371.97	323.09
4	1	2	1	-1.156	-1.964	1	1	0.38012	21.065	2	0.56091	3.0932	1.9372	-0.0076195	-0.0076195	451.53	451.53	452.94	404.36
4	1	2	1	0.98694	1.7949	2	2	0.45069	0.56348	1	0.53814	-1.5418	-0.5549	-3.4278	-3.4278	438.94	438.94	453.08	502.57
4	1	2	1	-0.68063	-1.4886	1	1	0.49475	1.3698	1	0.41169	-2.1925	-2.8731	-0.088645	-0.088645	488.98	488.98	405.8	372.37
4	1	2	1	-0.20522	-1.0132	2	2	0.34854	0.35788	2	0.44295	-2.1732	-2.3785	-2.21	-2.21	449.13	449.13	520.84	491.23
4	1	2	1	-1.0715	-1.8794	1	1	0.50694	2.5383	2	0.40308	-0.86492	-1.9364	-3.1966	-3.1966	518.44	518.44	396.35	355.57
4	1	2	1	-1.9377	-2.7457	1	1	0.48368	2.0514	1	0.86398	1.09	-0.84775	-1.8881	-1.8881	432.86	432.86	481.08	410.52
4	1	2	1	-1.4623	-2.2703	1	2	0.41541	2.1865	1	0.47226	2.0549	0.5926	0.18549	0.18549	453.88	453.88	478.57	419.76
4	1	2	1	-0.98694	-3.1366	1	1	0.4292	3.3765	1	0.74726	2.4035	1.4166	0.15645	0.15645	451.83	451.83	489.9	408.72
4	1	2	1	1.8532	2.6612	2	2	0.35253	1.577	1	0.78557	-2.2426	-0.38939	1.0988	1.0988	509.88	509.88	419.1	488.73
4	1	2	1	1.3778	2.1858	1	1	0.57127	5.3842	2	0.36073	2.8191	4.1969	0.23623	0.23623	384.45	384.45	430.52	488.45
4	1	2	1	2.2441	3.052	2	1	0.43379	7.1928	2	2.4211	0.52646	2.7705	0.94184	0.94184	456.25	456.25	398.46	475.28
4	1	2	1	3.1103	3.9183	2	2	1.5331	1.9455	2	0.40521	3.0665	6.1768	-1.4146	-1.4146	445.83	445.83	478	599.41
4	1	2	1	-0.51153	-4.0028	1	1	0.41572	3.2378	1	0.79033	3.1537	2.6421	0.36071	0.36071	441.24	441.24	449.89	357.02
4	1	2	1	-0.036127	-3.5274	1	2	0.67132	3.8207	2	1.4276	0.97225	0.93612	1.7806	1.7806	393.6	393.6	514.73	419.84
4	1	2	1	0.43928	-4.3937	1	1	0.5472	16.313	1	0.8122	-3.0054	-2.5661	-2.2741	-2.2741	447.81	447.81	515.61	400.04
4	1	2	1	0.91468	-5.26	1	1	0.67709	2.916	2	0.39134	2.3666	3.2813	0.47952	0.47952	426.91	426.91	510.6	376.81
4	1	2	1	2.6349	4.7845	2	2	0.50597	0.31994	2	0.41979	-0.13107	2.5038	-3.0412	-3.0412	486.11	486.11	486.1	640.84
4	1	2	1	2.1595	4.3091	2	2	0.3218	1.2771	1	0.56274	-1.7962	0.36333	-0.89134	-0.89134	373.91	373.91	463.14	594.03
4	1	2	1	1.3901	-4.7845	1	1	0.39565	1.1453	2	0.55038	3.8082	5.1983	-0.44229	-0.44229	485.52	485.52	498.24	377.93
4	1	2	1	1.8655	-4.3091	2	1	0.59402	3.4797	2	1.4994	3.548	5.4135	3.1933	3.1933	487.76	487.76	479.92	374.17
4	1	2	1	1.6841	3.8337	2	2	0.46462	1.6389	2	0.39798	-1.2134	0.47075	-2.2977	-2.2977	507.06	507.06	457.73	571.19
4	1	2	1	0.99923	-3.8337	2	1	0.44742	6.0609	1	0.51584	0.25915	1.2584	-1.7947	-1.7947	507.74	507.74	426.89	342.09
4	2	1	1	-3.785	-0.20344	1	1	2.7114	0.50337	2	1.7488	3.5059	3.5059	2.9518	2.7484	424.51	341.14	375.17	375.17
4	2	1	1	-3.4574	0.12416	1	1	3.1632	0.82428	2	0.70495	0.62055	0.62055	0.76198	0.88614	438.23	358.9	462.97	462.97
4	2	1	1	-3.1298	0.45177	1	1	1.7358	1.1659	2	0.9764	2.0805	2.0805	1.9196	2.3714	404.75	337.81	506.7	506.7
4	2	1	1	0.086852	1.128	2	2	1.6377	0.66411	1	0.54309	2.4722	2.4722	1.5809	2.7089	402.73	404.76	510.87	510.87
4	2	1	1	0.6838	1.7249	2	2	2.5897	0.59731	2	0.39278	-2.9182	-2.9182	0.32757	2.0525	456.07	474.45	507.25	507.25
4	2	1	1	-2.8022	0.77937	1	1	8.7077	3.6585	1	0.44936	-1.1688	-1.1688	-2.7316	-1.9522	451.43	383.97	513.49	513.49
4	2	1	1	0.35619	1.3973	2	2	1.444	2.7235	2	0.50544	1.8918	1.8918	1.4918	2.8891	515.93	526.66	386.98	386.98
4	2	1	1	0.028591	1.0697	1	2	2.9359	0.39558	2	0.41208	-3.5488	-3.5488	-0.77162	0.2981	490.98	491.79	470.12	470.12
4	2	1	1	-2.4746	1.107	1	1	3.4562	1.3655	2	0.45222	0.79246	0.79246	3.1542	4.2612	509.35	441.51	388.46	388.46
4	2	1	1	-2.147	1.4346	1	2	0.74287	0.38944	2	0.39463	-0.11306	-0.11306	-3.0567	-1.6222	460.52	406.81	396.2	396.2
4	2	1	1	0.62553	0.74212	1	2	9.926	0.48817	2	0.79611	-2.8693	-2.8693	-2.0926	-1.3505	375.03	388.83	472.84	472.84
4	2	1	1	1.2225	0.41452	2	1	0.61677	4.2907	1	0.48275	3.3361	3.3361	2.3864	2.8009	504.32	541.22	422.19	422.19
4	2	1	1	1.8194	1.0115	1	2	2.4288	0.35808	2	0.78557	-0.22642	-0.22642	-0.19997	0.81149	388.11	431.11	384.27	384.27
4	2	1	1	-1.8194	0.83763	1	2	8.8278	0.42628	2	0.4464	-1.7892	-1.7892	0.010999	0.84863	391.99	352.89	444.69	444.69
4	2	1	1	-1.4918	0.24069	2	1	5.0103	0.95406	1	0.44207	1.7811	1.7811	3.447	3.6877	446.48	409.61	411.05	411.05
4	2	1	1	-2.0888	-0.35626	2	1	7.2438	0.46822	2	0.42523	1.1952	1.1952	-2.7131	-3.0693	453.33	401.81	506.88	506.88
4	2	1	1	2.4164	1.6084	2	2	8.9884	0.44579	2	0.45211	0.89029	0.89029	-0.4771	1.1313	488.64	561.83	409.87	409.87
4	2	1	1	-2.6857	-0.028653	2	1	15.036	0.41788	2	0.38175	-2.0785	-2.0785	2.6913	2.6627	462.23	395.81	436.66	436.66
4	2	1	1	-3.2826	0.29895	1	2	14.273	1.2483	1	0.49255	0.818	0.818	0.2792	0.57815	520.66	430.73	450.82	450.82
4	2	1	1	3.0133	1.2808	2	2	0.54082	0.54271	1	0.5231	-0.22593	-0.22593	1.8908	3.1716	481.62	573.18	441.06	441.06
4	2	1	1	2.6857	0.9532	1	1	1.2418	0.54568	1	0.4165	-1.7016	-1.7016	-1.616	-0.66277	403	470.63	376.87	376.87
4	2	1	1	3.2826	1.5501	2	2	2.7331	0.36655	2	0.54476	3.691	3.691	-0.57389	0.97625	451.3	545.52	407.66	407.66
4	2	1	1	-3.8796	-0.29799	1	1	0.57445	0.55582	2	1.0745	1.5504	1.5504	0.5996	0.30161	481.17	384.57	398.53	398.53
4	2	1	1	3.8796	2.1471	2	2	0.5875	0.59284	2	0.64846	-1.6441	-1.6441	0.51288	2.66	466.6	583.81	435.99	435.99
4	2	1	1	3.552	1.8195	2	1	4.5546	0.69432	2	0.48852	2.1369	2.1369	-1.8134	0.0061044	382.49	469.6	508.79	508.79
4	2	1	1	3.2244	2.4164	2	2	0.2972	0.40615	2	0.46262	-3.2542	-3.2542	-1.721	0.69538	505.48	608.96	400.39	400.39
4	2	1	1	2.8968	3.0134	2	2	0.43172	1.6714	1	0.86796	2.5743	2.5743	3.6501	6.6635	512.85	606.26	432.26	432.26
4	2	1	1	-3.552	-0.89494	1	2	0.56482	1.105	1	0.35503	-0.98603	-0.98603	-2.3168	-3.2118	409.3	333.38	472.92	472.92
4	2	1	1	-3.2244	-1.4919	1	1	5.8231	0.35205	2	0.41059	-0.29307	-0.29307	2.9201	1.4282	470.83	390.82	519.44	519.44
4	2	1	1	2.5692	2.6858	2	2	0.35066	0.39645	2	0.45195	2.696	2.696	3.672	6.3577	478.68	555.26	404.74	404.74
4	2	1	1	-2.8968	-2.0888	1	1	0.58161	0.3706	2	0.38127	-2.829	-2.829	-0.93219	-3.021	451.91	382.29	412.48	412.48
4	2	1	1	2.2416	2.3582	1	2	1.8896	0.43447	2	0.41338	-3.3246	-3.3246	-0.33922	2.0189	374.43	426.19	451.14	451.14
4	2	1	1	2.8385	2.0306	2	2	0.50447	0.32095	2	0.43637	3.8316	3.8316	-3.8954	-1.8648	410.48	483.61	516.05	516.05
4	2	1	1	3.4355	1.703	2	2	5.1892	0.36166	2	0.48661	1.4682	1.4682	-0.18693	1.516	411.2	501.45	517.73	517.73
4	2	1	1	-2.5692	-1.7612	2	1	9.3654	0.38473	2	0.52083	3.9197	3.9197	1.5486	-0.21267	484.37	417.57	521.45	521.45
4	2	1	1	3.1079	1.3754	2	2	3.911	0.76626	2	0.46863	1.4514	1.4514	-3.3876	-2.0123	377.07	451.21	376.54	376.54
4	2	1	1	2.7803	1.0478	2	2	0.61523	0.42938	2	0.4034	-0.65599	-0.65599	2.3746	3.4223	411.28	482.93	454.12	454.12
4	2	1	1	-3.1661	-1.4336	1	1	0.5667	0.5186	2	0.41897	3.4909	3.4909	0.84487	-0.58875	468.03	389.81	382.01	382.01
4	2	1	1	2.4527	0.72015	2	1	0.46375	0.60405	2	0.42312	1.2698	1.2698	3.9617	4.6819	508.28	585.63	399.16	399.16
4	2	1	1	-3.7631	-1.106	1	1	0.65586	0.30927	2	0.42591	-0.14957	-0.14957	1.7473	0.64131	376.14	302.65	485.25	485.25
4	2	1	1	-3.4355	-0.77841	2	2	2.7318	0.42921	2	0.83691	-2.5044	-2.5044	-3.5261	-4.3045	447.1	366.63	431.59	431.59
4	2	1	1	-4.0324	-1.3754	1	1	3.4387	0.48266	2	0.45515	-2.7493	-2.7493	-1.0208	-2.3962	475.54	376.73	399.98	399.98
4	2	1	1	2.1251	1.3171	2	2	0.39415	0.33372	2	0.42086	-2.1646	-2.1646	0.54711	1.8642	447.83	506.32	448.77	448.77
4	2	1	1	-4.6294	-1.9723	1	1	0.43154	0.50323	1	0.61386	0.72361	0.72361	0.73098	-1.2413	510.23	390.52	481.25	481.25
4	2	1	1	1.7975	1.914	2	2	0.40814	0.46132	2	0.39056	2.1174	2.1174	-2.7655	-0.85147	464.63	515.46	443.85	443.85
4	2	1	1	1.4699	1.5864	1	2	2.8503	0.36781	2	0.47742	0.25806	0.25806	-1.095	0.49139	394.86	429.85	412.68	412.68
4	2	1	1	-4.3017	-1.6447	1	1	2.2712	0.29657	2	0.44062	2.5987	2.5987	2.9823	1.3376	466.46	363.83	515.97	515.97
4	2	1	1	-3.9741	-1.3171	1	1	1.9296	0.41661	2	0.51422	-2.7174	-2.7174	1.0657	-0.25143	442.41	351.67	496.23	496.23
4	2	1	1	2.0668	1.2588	2	2	0.48939	0.34046	2	0.3993	-0.91285	-0.91285	-0.60185	0.65698	461.4	519.91	400.82	400.82
4	2	1	1	2.6637	0.93123	2	2	2.9633	0.30964	2	0.45164	2.9794	2.9794	-2.4795	-1.5483	436.49	509.1	463.49	463.49
4	2	1	1	2.3361	0.60363	2	2	1.5476	0.60457	1	0.47831	-1.3979	-1.3979	-3.7924	-3.1887	427.5	489.26	490.36	490.36
4	2	1	1	-3.6465	-0.98949	1	2	1.8793	0.53755	1	0.47408	3.951	3.951	-1.312	-2.3015	440.56	356.89	466.13	466.13
4	2	1	1	-3.3189	-1.5864	1	1	5.1291	0.46323	2	0.37354	0.5006	0.5006	-0.68523	-2.2717	491.81	406.01	499.42	499.42
4	2	1	1	2.0085	0.27603	2	2	1.0019	0.64562	2	0.46378	1.0422	1.0422	0.43581	0.71183	428.36	481.06	378.95	378.95
4	2	1	1	-2.9913	-2.1834	1	1	1.0654	0.44605	2	1.4079	-3.7759	-3.7759	2.3391	0.15574	406.08	341.65	393.85	393.85
4	2	1	1	1.6809	-0.051576	1	2	15.347	1.1478	2	0.60176	3.6152	3.6152	-3.4336	-3.4851	382.04	420.99	497.06	497.06
4	2	1	1	-2.6637	-1.8558	1	1	1.8132	0.6144	1	0.40346	3.22	3.22	-3.6446	-5.5004	391.3	335.49	454.2	454.2
4	2	1	1	-2.3361	-1.5282	2	1	3.9998	0.33696	2	0.50713	0.72173	0.72173	-1.9309	-3.4591	473.1	413.38	395.24	395.24
4	2	1	1	2.2779	-0.37918	1	1	6.0748	0.42623	2	0.38756	-0.97276	-0.97276	2.0862	1.707	382.82	436.66	480.82	480.82
4	2	1	1	2.8748	0.21776	2	2	0.99168	0.38287	2	0.47377	-0.82729	-0.82729	-2.0279	-1.8101	412.81	487.38	479.42	479.42
4	2	1	1	-2.9331	-1.2006	1	1	2.122	0.42687	2	0.40876	-3.752	-3.752	1.9964	0.79578	512.26	432.42	401.46	401.46
4	2	1	1	3.4718	0.81471	2	1	4.1466	0.50334	2	0.87861	-3.6968	-3.6968	-1.3716	-0.55686	373.53	456.48	430.54	430.54
4	2	1	1	-3.53	-0.87297	1	1	2.585	0.77613	1	0.36477	3.3766	3.3766	0.39316	-0.47981	505.02	411.87	488.99	488.99
4	2	1	1	3.1442	1.4117	2	2	1.5307	0.45846	2	0.52718	3.9934	3.9934	2.3278	3.7394	407.41	488.54	376.64	376.64
4	2	1	1	-3.2024	-0.54537	1	1	4.7884	1.047	1	0.52718	-1.7528	-1.7528	-2.0693	-2.6147	461.32	383.41	496.16	496.16
4	2	1	1	2.8166	2.0086	2	1	0.50177	0.51107	1	0.34907	2.5553	2.5553	3.065	5.0736	508.73	598.61	418.82	418.82
4	2	1	1	-2.8748	-0.21776	1	1	0.28451	0.44478	2	0.39554	2.2728	2.2728	3.444	3.2262	485.15	410.92	515.12	515.12
4	2	1	1	2.489	2.6055	2	2	0.71924	0.31566	2	0.43403	3.5211	3.5211	-0.25909	2.3464	444.03	512.69	491.82	491.82
4	2	1	1	-2.5472	0.10984	1	1	0.91662	0.51217	2	0.46302	-3.9126	-3.9126	2.26	2.3699	394.58	340.59	388.08	388.08
4	2	1	1	-2.2196	0.43744	1	2	0.65581	0.34421	2	0.36362	0.96658	0.96658	-1.3216	-0.88417	388.46	341.72	390.25	390.25
4	2	1	1	2.1613	3.2025	2	2	0.37614	0.42742	2	0.88583	-3.6861	-3.6861	1.2985	4.501	451.1	511.08	474.94	474.94
4	2	1	1	1.8337	2.8749	1	2	12.79	0.30401	2	0.46006	0.13768	0.13768	-1.7033	1.1716	409.59	455.35	470.19	470.19
4	2	1	1	2.4307	2.5473	2	2	0.60384	0.27316	2	0.46851	-0.48391	-0.48391	-1.431	1.1163	397.73	457.68	502.21	502.21
4	2	1	1	-1.892	-0.1595	1	2	1.6151	0.55309	1	0.41131	1.6834	1.6834	-0.86659	-1.0261	475.86	426.6	457.52	457.52
4	2	1	1	-1.5644	-0.75645	1	2	1.3435	1.8966	1	0.4827	0.30435	0.30435	-1.9803	-2.7367	443.32	405.02	378.54	378.54
4	2	1	1	-1.2368	-1.3534	1	1	3.3149	0.66633	2	0.37404	-1.0433	-1.0433	-1.4863	-2.8397	469.29	436.93	447.53	447.53
4	2	1	1	-0.9092	-1.9503	2	1	3.4338	0.3386	2	0.48492	-2.2335	-2.2335	3.6218	1.6715	458.4	434.94	405.32	405.32
4	2	1	1	-1.5061	-1.6227	1	1	2.101	0.38102	2	0.57947	-1.3881	-1.3881	1.859	0.23624	389.34	356.9	475.63	475.63
4	2	1	1	-2.1031	-1.2951	2	1	5.225	0.40971	2	0.45541	2.4745	2.4745	-2.4825	-3.7776	467.55	414.07	420.33	420.33
4	2	1	1	3.0276	2.2197	2	2	2.8575	0.51734	2	0.35969	2.9488	2.9488	0.082741	2.3024	376.96	449	478.82	478.82
4	2	1	1	2.7	1.8921	2	1	0.40637	0.94679	1	0.42147	3.7269	3.7269	3.2336	5.1257	466.24	544.93	391.75	391.75
4	2	1	1	2.3724	2.489	1	2	0.65585	0.36026	2	0.46513	-0.050356	-0.050356	-0.34272	2.1463	372.14	426.79	507.62	507.62
4	2	1	1	2.9694	3.086	2	2	1.0108	0.33715	2	0.49168	-1.2469	-1.2469	3.085	6.1709	403.66	479.19	451.03	451.03
4	2	1	1	-2.7	-0.96753	1	1	0.42109	0.41354	2	0.39049	-2.3466	-2.3466	1.4749	0.50735	503.92	431.15	405.04	405.04
4	2	1	1	3.5663	2.7584	2	1	3.5459	1.5545	1	0.43638	-0.40189	-0.40189	3.1533	5.9117	449.14	551.88	460.38	460.38
4	2	1	1	-3.297	-0.63992	1	1	0.53301	0.38815	2	0.40416	-3.0509	-3.0509	1.3014	0.66152	467.29	386.26	521.18	521.18
4	2	1	1	-2.9694	-0.31232	2	2	2.7512	0.76545	2	2.4558	-0.91344	-0.91344	-3.488	-3.8004	505.54	425.86	505.71	505.71
4	2	1	1	3.2387	3.3553	2	2	0.57625	0.47674	2	0.50494	-1.7213	-1.7213	2.7303	6.0856	469.01	565.5	489.04	489.04
4	2	1	1	-3.5663	-0.90926	1	1	0.52966	0.70512	1	0.43789	3.5315	3.5315	-2.037	-2.9463	464.45	377.98	515.74	515.74
4	2	1	1	2.9111	3.9522	2	2	0.38413	0.32047	2	0.45421	2.7495	2.7495	-3.5763	0.37594	431.34	510.32	403.95	403.95
4	2	1	1	-4.1633	-1.5062	1	1	0.61643	0.38183	2	0.35895	3.316	3.316	0.55929	-0.94692	408.3	321.03	450.91	450.91
4	2	1	1	-3.8357	-1.1786	1	1	0.58982	0.54203	1	1.1209	0.12455	0.12455	-1.4266	-2.6052	383.59	307.36	373.58	373.58
4	2	1	1	-3.5081	-0.851	1	1	4.3273	0.46578	2	0.44168	0.7185	0.7185	-1.8716	-2.7226	512.48	418.48	382.38	382.38
4	2	1	1	-3.1805	-0.5234	1	1	1.5645	0.62549	2	0.52194	-0.76122	-0.76122	2.0513	1.5279	451.48	375.71	508.91	508.91
4	2	1	1	-2.8528	-0.1958	1	1	3.2252	0.49912	2	0.40894	-1.6343	-1.6343	1.2921	1.0963	494.45	419.33	390.01	390.01
4	2	1	1	-2.5252	0.13181	1	1	7.1309	0.63714	1	0.60266	-3.9519	-3.9519	-1.0251	-0.89333	410.07	354.42	421.72	421.72
4	2	1	1	2.5835	3.6246	2	2	0.51206	0.32139	2	0.54877	-2.7351	-2.7351	-3.3706	0.25402	443.64	515.04	481.09	481.09
4	2	1	1	2.2559	3.297	2	2	1.3145	0.37703	2	0.43062	3.3823	3.3823	-0.016722	3.2803	456.57	520.11	403.2	403.2
4	2	1	1	1.9283	2.9694	2	2	0.53791	0.2933	2	0.45305	-1.8972	-1.8972	-1.782	1.1874	466.65	521.63	506.67	506.67
4	2	1	1	1.6007	2.6418	2	2	0.64805	1.4591	1	0.3776	0.91458	0.91458	1.7326	4.3745	517.63	567.77	426.83	426.83
5	1	1	0	-3.8399	-3.8399	1	1	10.001	4.0523	2	40.62	2.9186	-0.92121	-1.1773	-5.0171	391.21	391.21	403.43	403.43
5	1	1	0	3.8399	3.8399	2	2	0.73218	2.1016	1	1.2446	1.0554	4.8953	3.2135	7.0534	503.29	503.29	467.59	467.59
5	1	1	0	-3.485	-3.1374	1	1	1.1779	0.8957	1	1.1153	2.6375	-0.84748	-2.0369	-5.1743	456.02	456.02	393.63	393.63
5	1	1	0	3.485	3.1374	2	2	0.47759	0.37759	1	0.67266	-3.8566	-0.37156	-3.6499	-0.51248	432.81	432.81	401.13	401.13
5	1	1	0	-3.1302	-2.435	1	2	3.7812	2.7513	1	0.84218	-3.5994	-6.7295	-3.7855	-6.2205	426.96	426.96	388.83	388.83
5	1	1	0	3.1302	2.435	2	1	0.67972	0.94796	1	0.6069	-0.13006	3.0001	3.8532	6.2882	456.36	456.36	511.82	511.82
5	1	1	0	-2.7753	-3.7149	1	1	0.52537	0.46918	1	1.2634	2.987	0.21167	0.47736	-3.2376	508.29	508.29	487.19	487.19
5	1	1	0	2.7753	3.7149	2	2	0.45881	0.44824	2	0.84827	0.77754	3.5529	0.9179	4.6328	397.97	397.97	392.27	392.27
5	1	1	0	2.4205	4.9949	1	2	1.5325	2.3206	2	0.71048	0.47991	2.9004	-0.23712	4.7578	498.33	498.33	498.04	498.04
5	1	1	0	-2.4205	-4.9949	1	1	0.76227	0.58235	2	0.71944	-0.57402	-2.9945	-1.7182	-6.713	402.25	402.25	511.99	511.99
5	1	1	0	-2.0657	-4.2924	1	2	0.44106	0.59579	1	0.47267	3.0535	0.98782	-2.5414	-6.8339	461.85	461.85	460.7	460.7
5	1	1	0	3.0671	4.2924	2	2	0.7337	0.42093	2	0.67196	1.7978	4.8649	-2.8746	1.4178	509.41	509.41	477.44	477.44
5	1	1	0	-1.7108	-5.5724	1	1	0.45183	0.57568	2	0.70439	1.9306	0.21978	1.6928	-3.8796	463.58	463.58	501.44	501.44
5	1	1	0	-1.356	-6.8523	2	1	0.58583	0.25052	2	0.65136	-3.4885	-4.8445	3.114	-3.7383	388.85	388.85	472.8	472.8
5	1	1	0	3.7136	3.59	2	2	0.3784	0.6013	1	0.77992	-3.8095	-0.095826	-1.2833	2.3067	519.37	519.37	434.84	434.84
5	1	1	0	3.3588	2.8876	1	2	1.0771	0.40157	2	0.57086	3.2318	6.5906	1.5042	4.3917	506.96	506.96	437.57	437.57
5	1	1	0	4.0054	2.1851	1	1	0.99363	1.3788	1	0.60237	2.2642	6.2696	2.5872	4.7723	480.77	480.77	494.17	494.17
5	1	1	0	-2.0025	-6.1499	1	1	0.29122	0.35738	2	0.81463	3.4882	1.4856	1.2252	-4.9247	453.65	453.65	416.51	416.51
5	1	1	0	-2.6491	-5.4475	1	1	1.7174	0.36713	2	1.9304	-1.906	-4.5552	-1.9932	-7.4407	495.54	495.54	445.6	445.6
5	1	1	0	4.6519	3.4651	2	1	0.38738	1.2082	1	0.39919	0.15395	4.8059	2.9426	6.4077	419.47	419.47	497.66	497.66
5	1	1	0	5.2985	4.745	1	2	0.95141	0.32097	2	0.83714	2.2128	7.5113	-0.14336	4.6017	431.08	431.08	410.71	410.71
5	1	1	0	5.9451	6.025	1	2	1.2657	0.66925	1	1.2676	2.0241	7.9692	1.765	7.79	490.59	490.59	432.08	432.08
5	1	1	0	-2.2943	-4.745	2	1	1.4073	0.54811	2	0.44596	-0.35725	-2.6515	2.3781	-2.367	448.1	448.1	488.04	488.04
5	1	1	0	-2.9409	-4.0426	1	1	0.51548	0.48631	1	0.62133	3.5632	0.62231	-0.51296	-4.5556	414.75	414.75	414.41	414.41
5	1	1	0	-3.5874	-3.3402	2	1	0.30666	0.48746	1	0.42413	-2.9627	-6.5501	-1.7805	-5.1207	513.49	513.49	383.43	383.43
5	1	1	0	6.5917	5.3225	2	2	0.399	0.64001	1	0.39204	-2.5458	4.0459	3.6808	9.0034	442.62	442.62	437.4	437.4
5	1	1	0	-4.234	-2.6377	1	1	0.27293	0.50978	2	0.89867	2.6722	-1.5618	1.6375	-1.0002	457.9	457.9	444.75	444.75
5	1	1	0	-4.8806	-1.9353	1	1	0.4152	1.7181	1	0.44134	1.8346	-3.046	1.6599	-0.27536	457.16	457.16	512.05	512.05
5	1	1	0	-4.5257	-1.2328	1	1	1.5592	0.99982	1	0.45873	-1.2147	-5.7404	3.9036	2.6708	376.29	376.29	428.39	428.39
5	1	1	0	-4.1709	-0.53041	1	1	0.37555	1.2394	1	0.42617	-0.72239	-4.8933	0.91702	0.38661	454.49	454.49	465.14	465.14
5	1	1	0	7.2382	4.6201	2	2	0.2168	0.36488	1	0.46883	-3.924	3.3142	0.17057	4.7907	432.69	432.69	483.17	483.17
5	1	1	0	6.8834	3.9177	2	2	0.4584	1.0064	1	0.3718	-1.7737	5.1097	1.3659	5.2836	465.03	465.03	464.44	464.44
5	1	1	0	-3.8161	0.17203	1	2	0.38808	0.63482	1	0.45761	-1.8095	-5.6255	-0.087605	0.08442	459.75	459.75	462.08	462.08
5	1	1	0	-3.4612	-1.1079	1	1	0.33408	0.75049	1	0.36891	1.3046	-2.1566	3.6681	2.5602	409.59	409.59	496.16	496.16
5	1	1	0	6.5286	3.2152	2	2	0.32794	0.46586	1	0.43849	-2.967	3.5616	-0.32941	2.8858	464.08	464.08	414.74	414.74
5	1	1	0	-3.1064	-2.3879	1	1	0.36535	0.27714	2	0.44462	1.3045	-1.8019	2.9625	0.57465	498.51	498.51	502.07	502.07
5	1	1	0	-2.7515	-1.6854	1	1	0.64228	0.41548	1	3.415	-0.60227	-3.3538	1.9916	0.30621	413.03	413.03	401.52	401.52
5	1	1	0	-2.3967	-0.983	1	1	0.68257	0.41016	2	0.34214	-2.4034	-4.8001	0.40645	-0.57655	511.38	511.38	504.92	504.92
5	1	1	0	6.1737	2.5128	2	1	0.30527	1.1369	1	0.36146	1.4757	7.6494	2.7825	5.2953	465.29	465.29	506.14	506.14
5	1	1	0	-2.0419	-0.28057	1	1	0.45183	0.36654	2	0.36063	3.7251	1.6832	2.1744	1.8938	385.7	385.7	423.43	423.43
5	1	1	0	5.8189	3.7927	2	2	0.23967	0.36627	1	0.62211	-0.99395	4.8249	-3.447	0.34579	388.04	388.04	446.58	446.58
5	1	1	0	5.464	5.0727	2	2	0.38877	0.64596	2	0.40794	1.878	7.3421	-1.7415	3.3312	374.58	374.58	510.13	510.13
5	1	1	0	-1.687	0.42187	1	1	0.50473	0.71768	1	0.32031	0.49438	-1.1926	-2.516	-2.0941	450.35	450.35	490.05	490.05
5	1	1	0	-1.3322	1.1243	1	2	0.27558	1.0973	1	1.3295	3.2496	1.9174	-0.98886	0.13545	523.08	523.08	376.57	376.57
5	1	1	0	-0.97734	-0.15564	1	2	1.195	0.74998	2	0.64723	0.96694	-0.010397	-0.34335	-0.49899	470.81	470.81	495.75	495.75
5	1	1	0	-0.6225	-1.4356	2	1	0.41259	0.42419	1	0.22205	-1.0153	-1.6378	2.2656	0.83003	399.72	399.72	418.04	418.04
5	1	1	0	-1.2691	-2.7155	1	1	0.78136	0.66154	1	0.40535	-0.2023	-1.4714	-2.8372	-5.5528	496.1	496.1	503.93	503.93
5	1	1	0	-1.9156	-2.0131	1	1	0.23616	0.32206	1	0.44579	2.8959	0.98027	3.2336	1.2205	441.59	441.59	501.46	501.46
5	1	1	0	-1.5608	-1.3107	2	2	0.86713	0.96516	2	0.39334	-1.686	-3.2468	-0.3238	-1.6345	429.51	429.51	486.63	486.63
5	1	1	0	5.1092	4.3703	2	2	0.24874	0.42285	2	0.37064	-2.8745	2.2347	-3.8876	0.48265	490.16	490.16	518.05	518.05
5	1	1	0	-2.2074	-2.5906	1	2	0.6432	0.87301	1	0.67436	-0.3085	-2.5159	-1.7517	-4.3423	512.6	512.6	401.54	401.54
5	1	1	0	4.7544	3.6678	2	2	0.35141	0.17349	2	0.51618	1.4212	6.1756	-2.6486	1.0192	462.86	462.86	458.54	458.54
5	1	1	0	-2.854	-3.8706	1	1	0.40755	0.23168	2	0.34746	-1.5935	-4.4475	-1.014	-4.8846	465.8	465.8	464.74	464.74
5	1	1	0	4.3995	2.9654	2	2	0.19604	0.31898	1	0.44622	-1.1047	3.2948	-1.6578	1.3076	471.15	471.15	438.72	438.72
5	1	1	0	4.0447	2.263	2	2	0.96522	0.15278	2	0.36682	1.6248	5.6695	-2.9113	-0.64833	485.62	485.62	492.09	492.09
5	1	1	0	3.6898	1.5605	2	1	0.58371	0.71798	1	0.34679	2.2404	5.9303	2.8515	4.412	475.45	475.45	409.18	409.18
5	1	1	0	3.335	2.8405	2	2	0.25257	0.22981	2	0.33092	-2.5942	0.74082	-3.8066	-0.96615	435.88	435.88	481.96	481.96
5	1	1	0	2.9802	4.1204	2	2	0.18043	0.26293	2	0.92672	-3.966	-0.98585	-3.3725	0.74794	471.16	471.16	502.68	502.68
5	1	1	0	2.6253	3.418	2	2	0.20886	0.12207	2	0.27597	-0.91008	1.7152	-3.5904	-0.17241	393.31	393.31	396.03	396.03
5	1	1	0	-2.4991	-5.1505	2	1	0.72956	0.19847	2	0.35576	-0.81873	-3.3178	2.1228	-3.0278	390.45	390.45	477.56	477.56
5	1	1	0	-3.1457	-4.4481	1	2	0.19579	3.5113	1	0.38091	2.2806	-0.86511	-0.72982	-5.1779	497.47	497.47	445.2	445.2
5	1	1	0	2.2705	2.7155	2	1	1.1644	1.2199	1	0.77484	1.3088	3.5793	2.3544	5.07	460.44	460.44	389.7	389.7
5	1	1	0	-3.7923	-5.728	2	1	1.3734	0.35234	2	0.43394	-3.0633	-6.8555	-2.2432	-7.9713	443.12	443.12	489.77	489.77
5	1	1	0	-4.4388	-7.008	1	1	0.72094	0.27745	2	0.37608	-2.7692	-7.208	1.6311	-5.3768	399.62	399.62	371.05	371.05
5	1	1	0	-5.0854	-6.3055	1	1	0.28764	0.20268	2	0.60591	-2.6923	-7.7777	-0.46558	-6.7711	506.04	506.04	473.11	473.11
5	1	1	0	1.9156	3.9955	2	2	0.42948	0.36279	2	0.29687	-0.98795	0.92769	2.7047	6.7002	424.85	424.85	429.49	429.49
5	1	1	0	1.5608	5.2754	2	2	0.36502	0.24411	2	0.33743	1.1707	2.7315	-2.274	3.0015	448.57	448.57	372.51	372.51
5	1	1	0	-4.7306	-5.6031	1	1	0.2506	0.24778	2	0.39964	-0.18002	-4.9106	-3.9751	-9.5782	386.73	386.73	519.24	519.24
5	1	1	0	1.206	4.573	1	2	0.31905	0.21107	2	0.29447	1.0673	2.2733	-1.209	3.364	444.11	444.11	473.16	473.16
5	1	1	0	-4.3757	-4.9007	1	1	0.30634	0.40635	1	0.37332	-3.5041	-7.8798	-2.1699	-7.0706	401.52	401.52	420.45	420.45
5	1	1	0	-4.0209	-4.1982	1	1	0.34885	0.29373	2	0.32867	-1.8397	-5.8606	1.2496	-2.9486	514.1	514.1	386.97	386.97
5	1	1	0	1.8525	3.8706	2	2	0.49969	0.31294	2	0.34644	-0.90873	0.94381	-2.0773	1.7932	397.58	397.58	518.81	518.81
5	1	1	0	2.4991	3.1681	2	2	0.16289	0.13196	2	0.36583	-2.5759	-0.076782	-2.948	0.22014	463.8	463.8	412.64	412.64
5	1	1	0	-3.6661	-3.4958	1	1	0.13599	0.42121	1	0.34482	3.5953	-0.070721	-0.83005	-4.3258	511.55	511.55	471.19	471.19
5	1	1	0	-3.3112	-2.7934	1	1	0.23276	0.63731	1	0.62472	-3.5408	-6.852	-2.8954	-5.6887	488.5	488.5	472.29	472.29
5	1	1	0	2.1443	2.4657	2	2	0.31902	0.24468	2	0.29068	-3.1417	-0.9974	-2.8743	-0.4086	468.97	468.97	442.86	442.86
5	1	1	0	1.7894	1.7633	2	2	0.43999	0.61148	1	0.36206	1.6078	3.3972	0.86139	2.6246	508.48	508.48	419.46	419.46
5	1	1	0	1.4346	1.0608	2	2	0.19639	0.95833	1	0.3877	-2.4689	-1.0343	-2.7261	-1.6653	403.43	403.43	394.51	394.51
5	1	1	0	1.0798	0.35839	2	2	0.27523	0.24795	1	0.30311	-2.0073	-0.92752	-0.54165	-0.18327	485.76	485.76	479.11	479.11
5	1	1	0	0.72492	-0.34405	2	2	0.33189	0.3756	1	0.36123	0.35877	1.0837	1.2523	0.90824	515.26	515.26	381.71	381.71
5	1	1	0	0.37008	-1.0465	2	2	0.36938	0.48213	1	0.34394	-3.9848	-3.6147	2.2336	1.1871	376.88	376.88	393.86	393.86
5	1	1	0	-2.9564	-2.0909	2	2	0.66689	0.51227	1	0.51796	-0.19943	-3.1558	-3.9217	-6.0126	376.26	376.26	386.63	386.63
5	1	1	0	0.015239	-1.7489	1	2	0.73767	0.40941	1	0.36401	0.73269	0.74793	-0.31406	-2.063	397.25	397.25	501.98	501.98
5	1	1	0	0.66181	-2.4514	1	1	1.6214	0.34247	2	0.29592	1.7202	2.382	-1.4385	-3.8898	489.7	489.7	401.32	401.32
5	1	1	0	1.3084	-1.1714	1	1	0.41941	0.44174	1	0.84546	-1.9636	-0.65518	3.4563	2.2849	394.5	394.5	377.27	377.27
5	1	1	0	1.955	0.10854	2	2	2.0988	3.1671	2	0.52008	0.23272	2.1877	1.0891	1.1976	406.65	406.65	467.66	467.66
5	1	1	0	-3.6029	-3.3709	1	1	0.43573	0.40796	2	0.42061	-3.5685	-7.1714	3.2348	-0.13609	441.63	441.63	375.5	375.5
5	1	1	0	-4.2495	-4.6508	1	1	0.26599	0.25759	1	0.46856	-0.86647	-5.116	0.33418	-4.3166	486.25	486.25	377.35	377.35
5	1	1	0	2.6015	1.3885	1	1	0.24026	0.32051	2	0.29736	2.4229	5.0244	3.7767	5.1651	425.61	425.61	402.23	402.23
5	1	1	0	-3.8947	-3.9484	1	1	0.33346	0.32652	1	0.31135	0.064189	-3.8305	3.4815	-0.46693	469.41	469.41	496.77	496.77
5	1	1	0	3.2481	2.6684	2	2	0.36304	0.36855	1	0.6417	-2.8453	0.40285	0.56914	3.2376	405.25	405.25	485.78	485.78
5	1	1	0	-3.5398	-3.246	1	1	0.29623	0.32774	2	0.34667	-0.96938	-4.5092	2.2538	-0.9922	384.49	384.49	382.62	382.62
5	1	1	0	3.8947	3.9484	1	2	1.3316	0.59872	2	0.36785	3.5419	7.4366	0.69813	4.6465	492.02	492.02	370.25	370.25
5	1	1	0	-3.185	-2.5435	1	1	0.30338	0.20452	2	0.37363	-1.1828	-4.3678	1.8487	-0.69478	522.33	522.33	406.14	406.14
5	1	1	0	4.5413	3.246	2	1	0.16587	0.98117	1	0.34354	-1.8311	2.7101	3.8036	7.0495	520.76	520.76	413.49	413.49
5	1	1	0	-2.8302	-1.8411	1	1	0.22607	0.2238	2	0.35847	2.2941	-0.53611	3.032	1.1909	502.15	502.15	378.68	378.68
5	1	1	0	-2.4753	-1.1386	1	1	0.1692	0.22527	1	0.51412	3.1442	0.6689	2.0716	0.93295	449.15	449.15	493.59	493.59
5	1	1	0	5.1878	4.5259	2	2	0.317	0.18815	2	0.50658	3.7022	8.89	-0.97889	3.547	389.55	389.55	502.92	502.92
5	1	1	0	4.833	5.8059	2	2	0.2371	0.27808	2	0.36362	-3.4157	1.4173	1.3795	7.1854	403.71	403.71	507.1	507.1
5	1	1	0	4.4781	5.1034	2	2	0.26095	0.25871	2	0.44471	-0.4693	4.0088	0.46255	5.566	492.54	492.54	425.48	425.48
5	1	2	1	-2.1205	-1.9397	1	1	0.71077	1.8587	1	3.6389	0.67449	-1.446	3.3567	3.3567	381.8	381.8	395.75	353.8
5	1	2	1	-1.7656	-1.5849	1	1	0.29026	1.9601	1	0.52784	1.1545	-0.61114	2.2194	2.2194	383.24	383.24	520.89	475.32
5	1	2	1	4.1233	1.9397	2	2	0.32227	0.74896	1	0.3721	-0.8543	3.269	-1.9093	-1.9093	439.58	439.58	484.38	541.81
5	1	2	1	-1.4108	-1.23	1	1	1.2221	0.25726	2	0.435	-1.5483	-2.9591	-0.048443	-0.048443	413.4	413.4	439.54	409.39
5	1	2	1	-1.056	-0.8752	1	1	0.63388	0.3894	1	0.48289	0.89228	-0.16368	2.5191	2.5191	397.73	397.73	432.01	410.71
5	1	2	1	-0.70112	-0.52036	1	1	0.17623	0.18289	1	0.28477	2.3307	1.6295	2.5286	2.5286	385.16	385.16	423.72	411.17
5	1	2	1	3.7685	1.5849	2	2	0.49023	1.4906	1	0.47765	-3.7441	0.024373	-0.46114	-0.46114	499.83	499.83	471.97	517.22
5	1	2	1	3.4136	1.23	1	2	1.73	0.60371	2	1.6338	1.2975	4.7112	-1.1951	-1.1951	383.13	383.13	443.02	475.64
5	1	2	1	-0.34628	-0.16552	1	1	0.39937	0.28004	2	0.35905	1.1674	0.8211	3.2538	3.2538	465.16	465.16	448.27	444
5	1	2	1	4.0602	0.8752	2	1	0.19981	0.18249	1	0.2629	-3.1299	0.93028	1.7138	1.7138	478.59	478.59	497.22	523
5	1	2	1	4.7068	1.5218	2	2	0.35638	0.20907	2	0.33621	0.41407	5.1208	3.7328	3.7328	426.62	426.62	509.8	556.64
5	1	2	1	4.3519	2.1683	2	2	0.18529	0.5368	1	0.34927	-1.238	3.1139	-2.7608	-2.7608	485.41	485.41	438.63	497.16
5	1	2	1	3.9971	1.8135	2	2	1.7198	1.6126	2	0.44899	2.6272	6.6243	0.96432	0.96432	480.78	480.78	401.8	446.17
5	1	2	1	3.6423	1.4587	2	2	0.23767	2.5629	1	0.46111	-0.90785	2.7344	-0.0041597	-0.0041597	482.45	482.45	480.32	522.54
5	1	2	1	3.2874	1.1038	2	1	0.35576	3.3125	1	0.32222	1.746	5.0334	-3.2242	-3.2242	505.63	505.63	475.38	506.68
5	1	2	1	2.9326	1.7504	2	2	0.61341	0.85602	1	0.33442	-3.5983	-0.66576	3.1183	3.1183	507.92	507.92	465.27	514.77
5	1	2	1	0.0085545	0.18932	2	1	0.4636	0.2742	2	0.32269	0.35569	0.36425	2.4088	2.4088	517.43	517.43	482.62	487.93
5	1	2	1	2.5777	2.397	2	2	0.30186	0.25492	1	1.1425	-2.316	0.2617	-3.8903	-3.8903	485.11	485.11	500.25	574.53
5	1	2	1	-0.63802	0.54416	1	1	0.24098	0.31563	1	0.42706	1.5123	0.87424	1.3743	1.3743	373.43	373.43	379.63	391.75
5	1	2	1	2.2229	2.0421	1	2	0.61044	0.70196	2	0.47693	3.3711	5.594	-0.054341	-0.054341	411.24	411.24	418.22	470.58
5	1	2	1	-1.2846	0.899	1	1	0.44952	0.54038	1	0.48034	3.4897	2.2051	3.5854	3.5854	486.36	486.36	403.06	424.54
5	1	2	1	-0.92975	1.2538	2	2	4.7148	1.578	2	0.41197	-2.6302	-3.56	2.0037	2.0037	471.18	471.18	510.84	549.21
5	1	2	1	-1.5763	0.60726	1	1	0.22619	0.66265	1	0.39347	2.6388	1.0625	-3.9217	-3.9217	450.66	450.66	375.91	389.33
5	1	2	1	-2.2229	-0.039312	1	1	0.19307	0.15667	1	0.33418	2.8141	0.59124	3.1081	3.1081	469.41	469.41	381.57	380.71
5	1	2	1	-1.8681	0.31553	1	1	0.20728	0.26872	1	0.81304	2.3323	0.46429	1.6531	1.6531	393.3	393.3	449.37	457.63
5	1	2	1	-1.5132	0.67037	1	2	0.29017	1.8046	2	0.56593	-1.6387	-3.1519	-2.5176	-2.5176	417.1	417.1	477.49	496.34
5	1	2	1	-1.1584	0.023794	2	1	0.67812	0.57008	2	0.3802	-0.062448	-1.2208	3.7752	3.7752	408.69	408.69	516.47	517.18
5	1	2	1	-1.805	-0.62278	2	1	0.65273	0.085745	2	0.37257	-2.9187	-4.7237	0.60879	0.60879	478.51	478.51	379.11	365.71
5	1	2	1	2.8695	1.6873	1	2	0.84534	0.39721	2	0.38863	3.9162	6.7857	0.81664	0.81664	434.91	434.91	504.36	555.99
5	1	2	1	3.516	1.3325	2	1	0.54183	0.89121	1	0.46413	-1.7552	1.7608	-1.7882	-1.7882	478.58	478.58	412.55	445.56
5	1	2	1	4.1626	1.979	2	2	0.2613	0.42172	1	0.44325	0.46616	4.6288	-1.8833	-1.8833	492.34	492.34	457.19	512.56
5	1	2	1	-2.4515	-0.26794	1	1	0.22377	0.20489	1	0.30527	3.551	1.0994	3.6234	3.6234	371.85	371.85	420.79	414.33
5	1	2	1	3.8078	2.6256	2	2	0.31757	0.46818	1	0.43032	-1.755	2.0528	0.57331	0.57331	454.89	454.89	444.47	517.26
5	1	2	1	-3.0981	0.086899	1	1	0.19667	0.13618	1	0.39767	3.0418	-0.056339	-1.5446	-1.5446	387.11	387.11	414.21	416.29
5	1	2	1	3.4529	2.2708	2	2	0.55593	0.13397	2	0.87063	2.2822	5.7351	1.3481	1.3481	504.67	504.67	431.71	492.22
5	1	2	1	3.0981	1.9159	1	2	0.97025	0.49337	2	0.59482	1.1966	4.2947	-1.1952	-1.1952	477.79	477.79	403.22	450.4
5	1	2	1	3.7447	1.5611	2	2	0.27564	0.20922	1	0.40621	-2.4418	1.3029	-1.9526	-1.9526	372.07	372.07	521.37	570.57
5	1	2	1	4.3912	1.2062	2	2	0.22827	0.46885	1	0.3634	-1.0163	3.375	0.4745	0.4745	371.55	371.55	439.87	471.61
5	1	2	1	4.0364	0.85141	2	2	0.24613	0.24041	1	0.91971	-3.2898	0.74658	2.7675	2.7675	427.59	427.59	434.2	456.08
5	1	2	1	3.6816	0.49657	2	2	0.18665	0.49361	1	0.78211	-2.2399	1.4417	0.28624	0.28624	467.48	467.48	421.75	434.02
5	1	2	1	-2.7433	0.44174	1	2	0.35898	0.67906	1	0.4684	-3.3471	-6.0903	3.9518	3.9518	417.37	417.37	521.85	535.34
5	1	2	1	3.3267	0.14173	2	2	0.32128	0.62863	1	0.26362	1.3016	4.6283	3.4854	3.4854	434.19	434.19	464.77	468.59
5	1	2	1	-2.3884	-0.20483	2	1	0.78963	0.11725	2	0.3221	-3.1356	-5.524	-0.56252	-0.56252	439.54	439.54	410.47	405.64
5	1	2	1	-3.035	-0.85141	1	1	0.2276	1.2699	1	0.63363	2.0543	-0.98072	-0.0043036	-0.0043036	491.08	491.08	474.49	451.72
5	1	2	1	-3.6816	-0.49657	1	1	0.8717	0.19371	1	0.41567	1.313	-2.3685	3.9817	3.9817	412.35	412.35	493.85	479.89
5	1	2	1	-3.3267	-0.14173	1	2	0.24658	1.9601	1	0.71064	-0.59939	-3.9261	0.087458	0.087458	510.51	510.51	461.21	457.45
5	1	2	1	2.9719	-0.21311	2	1	0.2085	0.13805	1	0.33001	-1.2302	1.7417	-3.4576	-3.4576	484.33	484.33	403.62	398.68
5	1	2	1	2.6171	0.43346	2	2	0.20268	0.52266	1	0.44345	0.22733	2.8444	-2.2728	-2.2728	376.25	376.25	455.25	466.79
5	1	2	1	2.2622	1.08	2	1	0.42697	0.021142	1	0.39594	2.259	4.5212	2.5215	2.5215	496.57	496.57	395.54	421
5	1	2	1	-2.9719	-0.7883	1	1	0.23524	0.12977	1	1.1948	0.21934	-2.7526	2.7939	2.7939	476.59	476.59	402.5	384.58
5	1	2	1	1.9074	1.7266	2	2	0.57988	0.36595	2	0.40967	0.77267	2.68	-1.8629	-1.8629	395.98	395.98	406.63	449.28
5	1	2	1	-2.6171	-1.4349	1	1	0.20117	0.29951	1	0.37863	2.5635	-0.05359	-2.457	-2.457	466.51	466.51	494.7	455.36
5	1	2	1	-2.2622	-1.08	1	1	0.17957	0.21156	1	0.45178	3.3738	1.1116	0.77299	0.77299	471.45	471.45	415.95	390.8
5	1	2	1	1.5525	2.3732	2	2	0.40126	0.32398	2	0.49523	2.2977	3.8503	-3.3613	-3.3613	433.69	433.69	388.51	445.59
5	1	2	1	1.1977	2.0183	2	2	0.24397	0.19645	1	0.30546	-0.31757	0.88013	2.0271	2.0271	483.57	483.57	438.52	492.74
5	1	2	1	-1.9074	-0.7252	1	1	0.29304	0.14434	2	0.29545	-2.2335	-4.1409	-3.9825	-3.9825	440.15	440.15	456.06	437.35
5	1	2	1	-1.5525	-0.37036	2	2	1.6434	1.7622	2	0.88895	-1.7525	-3.3051	-2.9364	-2.9364	435.39	435.39	469.28	459.35
5	1	2	1	-2.1991	-1.0169	1	1	0.45867	0.42121	2	0.47416	-1.4663	-3.6654	0.022852	0.022852	381.6	381.6	478.82	451.5
5	1	2	1	0.84285	1.6635	2	2	0.22377	0.21509	1	0.29948	-2.3173	-1.4744	-2.8986	-2.8986	461.32	461.32	436.94	481.01
5	1	2	1	-2.8457	-1.6635	1	1	0.21543	0.12737	1	0.41991	1.9426	-0.90313	2.2167	2.2167	434.88	434.88	396.3	359.99
5	1	2	1	-2.4908	-1.3087	1	1	0.32981	0.14448	1	0.33456	-1.0637	-3.5546	3.4617	3.4617	455.81	455.81	380.33	352.64
5	1	2	1	0.48801	1.3087	2	2	0.52047	0.20082	2	0.36169	-0.14312	0.34489	-3.2187	-3.2187	517.7	517.7	409.3	441.44
5	1	2	1	-2.136	-0.95382	1	1	0.21075	0.79836	1	0.31998	3.3465	1.2105	-2.6505	-2.6505	402.28	402.28	388.77	367.93
5	1	2	1	0.13317	0.95382	2	2	0.5138	0.23121	2	0.36003	-0.60435	-0.47118	2.1463	2.1463	458.1	458.1	419.06	442.8
5	1	2	1	-1.7812	-0.59899	1	1	0.17764	0.14446	1	0.46139	2.6402	0.85907	-2.3007	-2.3007	412.37	412.37	427.51	412.97
5	1	2	1	-0.22167	0.59899	2	2	0.2905	0.56223	2	0.32463	-0.0031783	-0.22484	-2.1278	-2.1278	373.91	373.91	473.93	490.62
5	1	2	1	-0.5765	0.24415	2	2	0.51805	0.3702	2	0.31612	0.89075	0.31424	-0.75528	-0.75528	512.12	512.12	440.48	446.74
5	1	2	1	-0.93134	-0.11069	2	2	0.68543	0.33664	2	0.60799	-3.3617	-4.293	-0.57034	-0.57034	409.6	409.6	496.81	493.64
5	1	2	1	-1.2862	-0.46553	1	1	0.52794	2.3662	1	0.34697	0.88567	-0.40051	3.418	3.418	482.11	482.11	461.81	449.56
5	1	2	1	-0.63961	0.18104	1	2	0.2208	1.2781	2	0.46133	2.9802	2.3406	-2.819	-2.819	480.06	480.06	446.48	451.17
5	1	2	1	-1.4263	-0.24415	1	1	0.37213	2.0222	1	3.8033	-1.7034	-3.1297	-1.3291	-1.3291	428.63	428.63	400.8	395.19
5	1	2	1	0.0069633	0.82761	2	2	0.25369	0.15675	2	0.50963	-1.7102	-1.7033	3.1181	3.1181	446.83	446.83	519.14	544.56
5	1	2	1	-1.0715	0.11069	1	1	0.23248	0.65154	1	0.33062	1.7166	0.64516	-1.3464	-1.3464	504	504	374.78	377.18
5	1	2	1	0.65354	0.47277	2	2	0.57358	1.6841	2	0.34287	1.7593	2.4128	-0.77548	-0.77548	519.6	519.6	395.58	406.53
5	1	2	1	0.2987	0.11793	2	2	1.3201	0.12948	2	0.35363	2.1782	2.4768	3.1344	3.1344	406.41	406.41	517.57	521.11
5	1	2	1	-0.056142	-0.2369	1	1	0.21949	0.19027	1	0.42084	2.6301	2.5739	3.1037	3.1037	473.05	473.05	393.44	388.1
5	1	2	1	0.59043	0.40967	1	2	2.1554	1.8572	2	0.93502	3.1669	3.7573	0.69932	0.69932	417.1	417.1	430.27	440.57
5	1	2	1	-0.71664	0.46553	1	2	3.2646	0.37844	2	1.1356	-2.9326	-3.6492	2.6263	2.6263	390.88	390.88	520.65	534.84
5	1	2	1	-0.3618	-0.18104	2	1	4.6244	0.34005	2	0.93265	-2.8691	-3.2309	2.0242	2.0242	409.75	409.75	443.28	438.67
5	1	2	1	-1.0084	-0.82761	1	1	0.3659	0.1827	1	0.22251	2.775	1.7666	1.144	1.144	424.41	424.41	438.4	417.94
5	1	2	1	-1.6549	-0.47277	1	1	0.35878	0.1067	1	0.64698	1.4087	-0.24624	-2.4314	-2.4314	443.51	443.51	409.83	398.79
5	1	2	1	1.237	1.0562	1	2	0.33802	0.10648	2	0.29238	1.2634	2.5004	0.38647	0.38647	433.21	433.21	456.5	485.22
5	1	2	1	1.8836	0.7014	1	1	0.67257	1.8188	1	0.25415	1.1858	3.0694	-0.10378	-0.10378	378.21	378.21	377.63	393.25
5	1	2	1	2.5302	1.348	2	2	0.33094	0.5148	1	0.33474	0.82101	3.3512	1.2014	1.2014	469	469	387.37	418.73
5	1	2	1	-1.3001	-0.11793	1	2	0.4579	0.62894	2	0.32898	-3.3308	-4.6309	-2.5594	-2.5594	387.51	387.51	476.71	473.47
5	1	2	1	-0.94527	-0.76451	2	1	0.98623	1.1752	2	0.33247	1.0559	0.11062	-2.7535	-2.7535	453.29	453.29	487.84	466.77
5	1	2	1	3.1767	1.9945	2	2	0.35799	0.47692	1	0.28461	-1.8807	1.296	-2.3862	-2.3862	402.19	402.19	453.23	508.57
5	1	2	1	-1.5918	-1.4111	2	1	0.90286	1.9798	2	0.36887	-2.2773	-3.8692	3.3163	3.3163	370.65	370.65	447.03	412.04
5	1	2	1	-2.2384	-1.0562	1	1	0.21582	0.27436	1	0.25522	2.1221	-0.11632	1.0182	1.0182	425.98	425.98	377.04	354.72
5	1	2	1	2.8219	1.6397	2	2	1.4533	0.2075	2	0.32717	2.8055	5.6274	-3.5154	-3.5154	389.27	389.27	375.57	412.88
5	1	2	1	-2.885	-0.7014	1	1	0.36245	2.0415	1	0.21985	0.62809	-2.2569	0.094063	0.094063	500.18	500.18	465.23	446.76
5	1	2	1	-2.5302	-0.34656	1	1	0.3141	0.73597	2	0.35959	-2.7142	-5.2444	2.9625	2.9625	473.8	473.8	482.41	472.85
5	1	2	1	2.467	1.2849	2	2	0.20229	0.60646	1	0.22187	-3.3365	-0.86944	1.7174	1.7174	463.21	463.21	448.03	482.55
5	1	2	1	2.1122	0.93003	2	2	0.20523	0.44903	1	0.11945	0.275	2.3872	-3.4478	-3.4478	461.68	461.68	428.18	451.81
5	1	2	1	1.7574	0.57519	2	2	0.19424	0.1257	1	0.49559	0.077052	1.8344	-1.0647	-1.0647	396.45	396.45	510.26	527.5
5	1	2	1	-2.1753	0.0082761	1	1	0.28973	0.28891	2	0.5267	-3.4898	-5.6651	0.029001	0.029001	397.61	397.61	421.8	422.01
5	1	2	1	-1.8205	0.36312	1	2	0.26424	1.0021	2	0.26385	-0.41959	-2.2401	3.888	3.888	468.27	468.27	426.81	435.85
5	1	2	1	-1.4656	-0.28346	1	1	0.12537	0.19251	1	0.51034	3.3152	1.8496	1.8363	1.8363	399.16	399.16	374.25	368.17
5	1	2	1	-1.1108	-0.93003	1	2	0.12966	0.25044	1	0.42464	3.7804	2.6696	-0.74476	-0.74476	452.7	452.7	508.44	481.85
5	1	2	1	-0.75595	-1.5766	2	1	0.87758	0.47716	2	0.77299	-2.1976	-2.9535	3.4139	3.4139	506.33	506.33	476.3	434.84
5	2	1	1	1.9397	4.401	2	2	2.2196	1.3164	2	0.56055	-0.68397	-0.68397	1.3092	5.7102	406.88	455.12	450.28	450.28
5	2	1	1	-1.9397	-0.43621	1	1	0.50861	0.326	2	0.54571	-1.0383	-1.0383	1.6991	1.2629	473.3	423.14	407.74	407.74
5	2	1	1	1.2373	3.6985	2	2	0.98968	0.32061	2	0.36165	1.3145	1.3145	0.39696	4.0955	440.51	473.15	454.33	454.33
5	2	1	1	0.53485	2.9961	2	2	0.51005	0.23412	2	0.32202	0.71588	0.71588	-3.0342	-0.038129	471.44	486.24	441.08	441.08
5	2	1	1	-1.2373	0.26623	1	1	0.28782	0.32345	2	0.34548	1.8235	1.8235	3.0834	3.3496	493.38	459.35	495.03	495.03
5	2	1	1	-0.53485	0.96867	1	2	0.57446	1.2119	1	0.52757	2.2	2.2	2.0251	2.9937	416.7	404.02	442.15	442.15
5	2	1	1	0.16759	-0.31128	2	2	0.35837	1.6313	1	0.32397	2.3439	2.3439	-2.9642	-3.2755	456.61	461.05	394.45	394.45
5	2	1	1	-1.1124	-1.5912	1	2	0.36204	0.85721	2	0.2136	2.4042	2.4042	-0.55237	-2.1436	403.37	378.27	441.23	441.23
5	2	1	1	-0.16759	2.2937	1	2	0.53645	0.24605	2	0.33675	-0.028311	-0.028311	-3.5558	-1.2621	444.66	440.38	451.12	451.12
5	2	1	1	-2.3923	-2.8712	1	1	0.55757	0.35923	1	0.34239	3.8594	3.8594	-2.8453	-5.7165	416.55	362.79	452.78	452.78
5	2	1	1	-1.6899	-4.1511	1	1	0.10055	0.46489	1	0.39828	3.0736	3.0736	-2.961	-7.1121	385.03	349.22	417.84	417.84
5	2	1	1	1.1124	1.5912	2	2	0.35975	0.24854	1	0.38068	-3.1453	-3.1453	-1.3787	0.2125	493.77	526.54	406.8	406.8
5	2	1	1	2.3923	0.8888	2	2	0.1509	0.37684	1	0.49069	2.9819	2.9819	-3.8975	-3.0087	496.62	570.21	424.38	424.38
5	2	1	1	1.6899	0.18636	1	2	1.2182	0.27397	2	0.48626	2.8411	2.8411	-3.1813	-2.9949	396.47	437.12	438.79	438.79
5	2	1	1	2.9698	-0.51608	2	2	0.37372	0.53187	1	0.3911	1.171	1.171	-2.5264	-3.0424	415.85	493.67	514.21	514.21
5	2	1	1	4.2498	-1.2185	2	1	0.84904	1.0858	1	0.39717	0.75593	0.75593	-1.6337	-2.8522	371.08	474.33	376.19	376.19
5	2	1	1	-0.98744	-3.4487	1	1	1.048	0.34808	2	0.42439	2.2729	2.2729	-1.3672	-4.8159	520.85	491.98	508.82	508.82
5	2	1	1	-0.285	-2.7463	1	1	0.48199	0.16741	1	0.36217	-3.6943	-3.6943	2.6219	-0.12438	506.93	498.65	434.93	434.93
5	2	1	1	3.5473	0.061438	2	1	0.59902	0.27957	1	0.24848	-3.8661	-3.8661	-0.020834	0.040604	453.64	556.8	382.49	382.49
5	2	1	1	2.8449	1.3414	2	1	0.65814	0.94589	1	0.40293	-0.24849	-0.24849	1.4231	2.7645	396.11	466.86	520.63	520.63
5	2	1	1	0.41744	-2.0438	2	1	0.21262	0.15686	2	0.45446	2.9832	2.9832	3.4209	1.3771	483.6	495.4	398.55	398.55
5	2	1	1	-0.86251	-1.3414	1	1	0.52676	0.30738	1	0.30812	-1.0584	-1.0584	-3.8354	-5.1768	497.46	473.29	441.24	441.24
5	2	1	1	2.1425	2.6213	2	2	0.21763	0.31562	2	0.45359	-3.7577	-3.7577	-1.3078	1.3135	416.92	471.84	440.69	440.69
5	2	1	1	1.44	3.9013	2	2	0.30093	0.7756	1	0.61395	1.4112	1.4112	3.0773	6.9785	411.86	447.59	480.49	480.49
5	2	1	1	-2.1425	-0.63895	1	2	0.14295	0.72032	1	0.4156	3.3207	3.3207	-2.9509	-3.5898	399.7	353.18	503.42	503.42
5	2	1	1	-1.44	-1.9189	1	2	0.56164	0.55119	1	0.30137	0.14025	0.14025	-2.6153	-4.5342	508	467.46	490.95	490.95
5	2	1	1	-0.73759	-3.1989	1	1	0.49105	0.32168	2	1.2844	2.8747	2.8747	0.5108	-2.6881	377.93	362.17	490.01	490.01
5	2	1	1	0.73759	3.1989	2	2	1.4819	0.34374	2	0.38609	2.9582	2.9582	-1.7927	1.4062	473.67	494.29	388.88	388.88
5	2	1	1	-0.035154	-4.4788	2	1	0.20334	0.31295	2	0.65236	-1.5117	-1.5117	-1.9979	-6.4767	466.12	465.17	478.58	478.58
5	2	1	1	-1.3151	-3.7764	1	1	1.5325	0.38197	2	0.37327	-3.2788	-3.2788	0.32889	-3.4475	422.59	391.67	490.59	490.59
5	2	1	1	-2.5951	-3.0739	1	1	0.43118	0.23383	2	0.33508	0.081458	0.081458	-1.7365	-4.8104	493.18	424.53	447.99	447.99
5	2	1	1	0.035154	2.4964	1	2	0.73203	0.70043	1	0.39999	-0.92744	-0.92744	3.7417	6.2381	390.24	391.03	519.56	519.56
5	2	1	1	-1.8926	-2.3715	1	1	0.14619	0.20343	2	0.36686	3.7005	3.7005	3.2356	0.86412	419.2	375.79	383.37	383.37
5	2	1	1	-1.1902	-1.6691	1	1	1.3471	0.37906	1	0.52999	2.0858	2.0858	-2.358	-4.0271	450.16	420.25	493.36	493.36
5	2	1	1	-0.48774	-0.96662	1	1	2.6082	0.41249	1	0.2858	-0.347	-0.347	-2.2973	-3.2639	493.08	479.38	409.8	409.8
5	2	1	1	0.21469	-0.26418	2	2	1.955	0.41534	2	0.32373	-0.4568	-0.4568	-0.63402	-0.8982	402.33	407.35	493.46	493.46
5	2	1	1	1.3151	1.794	2	2	0.40289	0.38479	1	0.31341	-2.9058	-2.9058	2.2631	4.057	441.94	476.82	504.06	504.06
5	2	1	1	-1.0653	-1.5441	1	1	0.40764	0.66429	1	0.29907	1.9933	1.9933	-3.21	-4.7541	437.4	411.3	496.99	496.99
5	2	1	1	-2.3452	-2.8241	1	1	0.16167	0.23854	2	0.34336	1.2425	1.2425	2.8374	0.013355	448.04	391.28	506.47	506.47
5	2	1	1	-1.6428	-2.1216	1	1	0.47608	0.29653	1	0.34555	1.9271	1.9271	-3.383	-5.5047	489.1	444.83	485.48	485.48
5	2	1	1	-0.94034	-1.4192	1	1	1.0313	0.38447	1	0.25767	-0.58059	-0.58059	0.7547	-0.66451	467.38	442.67	509.87	509.87
5	2	1	1	2.5951	1.0915	2	1	0.41068	1.0853	1	2.0385	1.6626	1.6626	3.035	4.1266	437.66	508.43	486.4	486.4
5	2	1	1	-0.2379	-0.71677	1	1	0.40544	0.28869	1	0.69144	-3.015	-3.015	-3.8911	-4.6078	379.68	374.5	499.74	499.74
5	2	1	1	1.8926	2.3715	2	2	0.1691	0.22749	2	0.40166	2.5873	2.5873	-0.55356	1.8179	512.96	572.22	520.81	520.81
5	2	1	1	1.1902	3.6514	1	2	0.8924	0.19692	2	0.45168	2.7526	2.7526	-1.5076	2.1438	506.46	542.5	398.26	398.26
5	2	1	1	0.46454	-0.014335	1	2	2.3556	0.3265	1	0.27946	2.4588	2.4588	-0.45986	-0.47419	384.26	394.71	404.61	404.61
5	2	1	1	2.4701	2.949	2	2	0.28606	0.38017	1	0.31855	-2.0272	-2.0272	2.0105	4.9595	397.35	458.29	516.6	516.6
5	2	1	1	3.7501	2.2466	2	1	0.15522	0.91927	1	0.42234	2.6766	2.6766	1.648	3.8946	398.24	494.56	482.15	482.15
5	2	1	1	3.0476	3.5265	2	2	0.50391	0.35518	1	0.42985	1.1982	1.1982	3.2194	6.7459	475.94	567.55	399.51	399.51
5	2	1	1	2.3452	4.8065	2	2	0.18395	0.42843	2	0.32768	1.508	1.508	-0.43129	4.3752	400.21	458.26	445.87	445.87
5	2	1	1	1.6428	4.104	1	2	2.4058	0.29043	2	0.36407	1.0244	1.0244	-0.32332	3.7807	432.61	475.67	372.63	372.63
5	2	1	1	1.167	-1.2943	1	1	0.74164	0.17653	2	0.35308	-1.3503	-1.3503	2.8674	1.5732	407.24	435.64	397.2	397.2
5	2	1	1	1.8694	-2.5742	2	1	0.34971	0.22669	2	0.30235	2.2255	2.2255	-0.34544	-2.9197	371.31	413.65	506.87	506.87
5	2	1	1	0.58946	-1.8718	1	1	0.7317	0.46376	2	0.34165	-0.94716	-0.94716	-0.28454	-2.1563	410.84	425.07	408.51	408.51
5	2	1	1	-0.69049	-1.1694	1	1	0.23438	0.80453	2	0.36425	-2.1931	-2.1931	0.90221	-0.26715	418.99	402.6	503.49	503.49
5	2	1	1	0.011948	-0.46693	1	1	1.3453	0.40808	2	0.32889	-3.3699	-3.3699	2.5141	2.0472	466.34	466.66	390.8	390.8
5	2	1	1	0.71438	0.23551	2	2	0.54291	0.16928	2	0.30991	1.7283	1.7283	-1.9633	-1.7278	516.29	538.04	419.53	419.53
5	2	1	1	2.9227	3.4016	2	2	0.32419	0.19018	2	0.30674	2.9401	2.9401	-0.0049898	3.3966	393.66	466.05	432.46	432.46
5	2	1	1	-0.56557	-1.0444	1	1	0.56138	0.22007	1	0.26836	-0.49364	-0.49364	3.39	2.3456	470.54	455.42	417.6	417.6
5	2	1	1	-1.8455	-2.3244	1	1	0.2285	0.15133	2	0.83115	-2.3479	-2.3479	3.2106	0.88626	375.38	337.43	486.54	486.54
5	2	1	1	-1.1431	-1.622	1	1	0.48775	0.28164	1	0.62437	3.0251	3.0251	-1.5074	-3.1294	400.14	374.57	418.04	418.04
5	2	1	1	4.2027	2.6992	2	2	0.32214	0.32763	1	0.41763	-1.7066	-1.7066	-1.3445	1.3546	499.76	637.07	473.35	473.35
5	2	1	1	3.5002	1.9967	2	2	2.4611	0.22235	2	0.45946	2.2866	2.2866	-0.56915	1.4276	433.62	530.79	436.17	436.17
5	2	1	1	-0.44064	-0.91952	1	2	1.7078	1.3189	1	0.44463	1.1265	1.1265	-1.7608	-2.6803	519.22	506.17	391.28	391.28
5	2	1	1	0.26179	-2.1995	1	1	0.83815	0.24617	2	0.34963	-3.3118	-3.3118	-0.37742	-2.5769	505.99	513.7	512.15	512.15
5	2	1	1	0.96423	-3.4794	2	1	0.72368	0.31484	2	0.3586	2.427	2.427	-2.231	-5.7104	494.36	522.68	506.52	506.52
5	2	1	1	2.7978	1.2943	2	2	1.3302	0.52236	1	0.58423	3.4034	3.4034	-0.043001	1.2513	458.87	539.36	511.79	511.79
5	2	1	1	-0.31572	-2.777	1	1	0.10698	0.491	1	0.32203	-1.3088	-1.3088	-2.6069	-5.3839	383.48	376.55	522.19	522.19
5	2	1	1	2.0954	0.59185	2	1	0.19411	0.223	1	0.28854	-2.404	-2.404	3.5496	4.1415	484.81	547.19	478.96	478.96
5	2	1	1	1.3929	1.8718	2	2	0.29545	0.2065	2	0.38886	1.9308	1.9308	-2.452	-0.5802	490.35	531.43	406.26	406.26
5	2	1	1	0.69049	3.1517	1	2	0.56819	0.35718	2	0.23925	1.6031	1.6031	3.7317	6.8834	504.41	524.93	521.96	521.96
5	2	1	1	1.9704	2.4493	2	2	2.0802	0.25909	2	0.42303	1.8365	1.8365	-3.961	-1.5117	488.83	547.76	462.92	462.92
5	2	1	1	3.2504	1.7469	2	2	0.40059	0.30868	2	0.38697	1.4674	1.4674	-3.4484	-1.7015	431.43	520.53	440.45	440.45
5	2	1	1	2.548	1.0444	2	1	0.16696	0.30071	1	0.39303	3.3555	3.3555	3.5869	4.6314	511.99	593.17	500.85	500.85
5	2	1	1	1.8455	2.3244	1	1	0.4743	0.57889	2	0.39326	-0.33686	-0.33686	2.0085	4.3329	450.69	501.39	491.74	491.74
5	2	1	1	-1.5957	-2.0745	1	1	0.10044	0.20635	2	0.31102	3.3819	3.3819	0.57763	-1.4969	384.95	351.05	405.82	405.82
5	2	1	1	-0.89323	-1.3721	1	1	0.45153	0.84624	1	0.41243	1.1069	1.1069	0.49173	-0.88038	477.74	453.72	407.95	407.95
5	2	1	1	3.1255	3.6043	2	2	0.6058	0.20889	2	0.35606	1.37	1.37	-3.607	-0.002629	517.58	619.98	515.64	515.64
5	2	1	1	4.4054	4.8843	2	2	0.19224	0.18232	2	0.39518	2.1228	2.1228	-0.31968	4.5646	421.65	543.84	408.13	408.13
5	2	1	1	-0.1908	-0.66967	1	1	0.63841	0.12353	2	0.58333	-0.19497	-0.19497	1.7387	1.069	412.38	407.86	482.75	482.75
5	2	1	1	0.51164	0.032767	1	2	0.29095	0.15913	2	0.30636	-0.5018	-0.5018	0.4029	0.43567	402.77	414.85	471.49	471.49
5	2	1	1	3.703	4.1819	2	2	0.04012	0.18381	2	0.46096	0.76318	0.76318	-0.4057	3.7762	505.58	626.15	447	447
5	2	1	1	3.0005	3.4794	2	2	0.054773	0.30858	1	0.47862	3.1792	3.1792	3.1633	6.6428	521.97	620.75	466.61	466.61
5	2	1	1	2.2981	2.777	2	2	0.91792	0.081774	2	0.35648	-2.8529	-2.8529	-2.0545	0.72244	511.56	584.18	437.51	437.51
5	2	1	1	1.5957	2.0745	1	2	0.0084641	0.1692	2	0.40975	1.4736	1.4736	0.31381	2.3884	371.82	407.71	410.42	410.42
5	2	1	1	2.8756	1.3721	2	2	0.12529	0.23784	2	0.3305	-2.7535	-2.7535	-3.1813	-1.8092	460.2	543.36	404.72	404.72
5	2	1	1	4.1556	0.66967	2	2	0.15248	0.59739	1	0.44128	-2.9932	-2.9932	-1.2818	-0.61212	406.38	516.63	472.99	472.99
5	2	1	1	1.2141	-1.2472	2	2	0.97953	0.31576	2	1.0622	1.2767	1.2767	-2.8424	-4.0896	386.3	414.36	521.38	521.38
5	2	1	1	3.4531	-0.032767	2	1	0.17336	0.55776	1	0.41403	3.5973	3.5973	2.6639	2.6311	386.49	471.81	522.83	522.83
5	2	1	1	-0.065873	-2.5271	1	1	2.1378	0.12127	2	0.46791	-0.48584	-0.48584	2.868	0.3409	464.29	462.53	439.36	439.36
5	2	1	1	-1.3458	-3.8071	1	1	0.35763	0.23424	2	0.3932	-2.3912	-2.3912	1.7169	-2.0902	497.79	460.56	477.64	477.64
5	2	1	1	2.7507	1.2472	2	1	0.37133	0.47223	2	0.35934	-3.4546	-3.4546	1.9436	3.1908	396.58	464.88	430.25	430.25
5	2	1	1	2.0483	2.5271	2	1	0.1231	0.43025	1	0.41172	-3.617	-3.617	1.708	4.2352	504.85	568.26	458.98	458.98
5	2	1	1	-0.64339	-3.1046	1	1	0.37459	0.30426	1	0.36301	3.5432	3.5432	-3.725	-6.8297	500.02	481.78	395.86	395.86
5	2	1	1	1.3458	3.8071	1	2	0.52088	0.15428	2	0.37864	2.3754	2.3754	-3.6886	0.11852	376.96	407.43	400.31	400.31
5	2	1	1	0.05905	-2.4022	1	1	0.46188	0.26072	1	0.34091	1.2799	1.2799	-2.4752	-4.8774	468.81	470.41	449.99	449.99
5	2	1	1	2.6258	5.087	2	2	0.36112	0.25173	1	2.2556	-0.25709	-0.25709	2.0714	7.1584	493.21	573.99	465.62	465.62
5	2	1	1	0.76149	-1.6998	1	2	0.40625	1.3841	1	0.35861	-2.3255	-2.3255	-0.44604	-2.1458	435.2	454.77	396.57	396.57
5	2	1	1	3.9057	4.3846	2	2	0.24256	0.2191	2	0.31218	-0.5688	-0.5688	1.3785	5.7631	370.76	464.6	395.25	395.25
5	2	1	1	3.2033	3.6822	2	2	0.39742	0.17291	1	0.39755	-3.169	-3.169	-0.24372	3.4384	520.06	625.76	440.9	440.9
5	2	2	0	1.4639	-2.2232	2	1	0.72881	0.11676	2	0.36701	0.50782	0.50782	3.0067	3.0067	508.13	552.97	517.48	455.11
5	2	2	0	0.18397	-1.8683	1	1	0.45831	0.48366	2	0.33566	-1.6369	-1.6369	-3.3559	-3.3559	456.8	461.68	460.21	413.13
5	2	2	0	2.5009	0.22035	1	1	0.40557	0.91617	1	0.21285	-1.9763	-1.9763	0.94901	0.94901	514.27	594.19	503.54	509.99
5	2	2	0	3.7808	0.86693	2	1	0.35037	0.46841	1	0.15257	-1.6624	-1.6624	0.22838	0.22838	470.92	585.86	483.14	507.95
5	2	2	0	5.0608	1.5135	2	1	0.21476	0.2937	1	0.21099	-2.8679	-2.8679	1.8926	1.8926	482.54	646.38	475.23	518.64
5	2	2	0	-1.096	-1.5135	1	1	0.3393	0.3731	2	0.39161	3.9544	3.9544	-2.2131	-2.2131	490.82	460.71	456.78	418.55
5	2	2	0	-0.39354	-1.1587	1	1	0.25895	0.2212	2	0.13405	2.9766	2.9766	1.4692	1.4692	397.75	388.82	382.88	358.1
5	2	2	0	4.3583	2.1601	2	2	0.2509	2.3016	1	0.30673	0.60828	0.60828	2.4689	2.4689	383.25	492.96	484.58	548.97
5	2	2	0	0.3089	-0.80382	2	1	0.56083	1.4763	2	0.34342	3.8148	3.8148	3.2581	3.2581	495.81	504.74	488.75	466.57
5	2	2	0	3.6559	2.8066	2	2	0.42838	0.39769	2	0.13818	1.5415	1.5415	-2.1948	-2.1948	377.89	466.74	418.28	491.89
5	2	2	0	2.9534	2.4518	2	2	0.71089	0.27544	1	0.38673	-1.1779	-1.1779	-2.1616	-2.1616	508.56	603.16	504.95	581.77
5	2	2	0	-0.97105	-0.44898	1	1	0.62019	1.6633	1	0.43664	2.3326	2.3326	-2.8534	-2.8534	462.34	437.12	510.07	497.01
5	2	2	0	-2.251	-0.094141	1	2	1.0376	0.46112	1	0.43426	0.47525	0.47525	3.0506	3.0506	490.97	431.11	494.9	492.22
5	2	2	0	2.251	2.097	2	2	0.53245	0.38572	2	0.33721	-0.13319	-0.13319	2.5844	2.5844	507.3	577.74	404.34	456.41
5	2	2	0	1.5486	1.7421	2	2	0.54358	1.1041	1	0.46584	-0.60029	-0.60029	-3.2516	-3.2516	466.16	509.78	446.44	493.7
5	2	2	0	-1.5486	-0.74071	1	1	0.50433	1.338	1	0.58244	-0.03219	-0.03219	-2.057	-2.057	407.07	372.24	472.37	452.58
5	2	2	0	0.84613	1.3873	1	2	0.497	0.52119	1	0.4536	-0.55033	-0.55033	1.661	1.661	401.98	422.12	404.09	437.8
5	2	2	0	-0.84613	-1.3873	2	2	2.0623	1.9578	2	0.20053	1.9972	1.9972	-1.0409	-1.0409	478.56	455.74	476.59	439.89
5	2	2	0	2.1261	1.0324	2	2	0.59735	1.1584	1	0.41572	3.9343	3.9343	-1.5526	-1.5526	429.87	486.04	413.25	438.64
5	2	2	0	3.406	0.67761	2	2	0.36256	0.46534	1	0.27851	3.8318	3.8318	1.2021	1.2021	383.72	467.15	440.23	457.8
5	2	2	0	-2.1261	-2.0339	1	1	0.66018	0.94268	1	0.77796	3.7727	3.7727	-2.3482	-2.3482	483.45	427.58	470.55	418.39
5	2	2	0	2.7036	0.32277	2	2	0.25255	0.43189	1	0.37914	-0.41396	-0.41396	3.9385	3.9385	461.58	539.6	495.98	505.32
5	2	2	0	2.0012	-0.03207	2	1	0.18167	0.11413	1	0.48572	-3.5154	-3.5154	1.5613	1.5613	472.03	529.87	387.95	387.23
5	2	2	0	-3.406	-2.6804	1	1	1.0375	0.12359	2	2.5447	1.3608	1.3608	3.9293	3.9293	424.3	348.52	434.25	371.96
5	2	2	0	1.2987	0.6145	2	1	0.30648	0.48239	1	0.33247	-2.5987	-2.5987	0.39626	0.39626	516.5	556.74	389.61	403.68
5	2	2	0	-2.7036	-2.3256	1	1	0.3539	0.050386	1	0.30735	1.7291	1.7291	-2.0223	-2.0223	430.21	368.01	443.99	388.18
5	2	2	0	0.59628	1.2611	2	2	0.22704	0.58784	1	0.49782	-1.1505	-1.1505	2.0425	2.0425	457.12	473.14	408.75	439.63
5	2	2	0	-2.0012	-1.9708	1	1	0.80126	0.092149	2	1.2724	1.9768	1.9768	0.070742	0.070742	410.69	365.86	413.14	368.69
5	2	2	0	-1.2987	-1.6159	1	1	0.35028	0.14641	2	0.38813	3.6685	3.6685	-0.7026	-0.7026	502.31	466.01	419.33	381.96
5	2	2	0	-0.10615	1.9076	2	2	0.36782	0.33867	2	0.40697	-2.0996	-2.0996	-0.17361	-0.17361	512.34	509.2	407.87	455.38
5	2	2	0	-0.80859	1.5528	2	2	0.4879	0.62585	2	0.599	0.23956	0.23956	0.93787	0.93787	450	429.47	384.09	420.14
5	2	2	0	-0.59628	-1.2611	1	1	0.4659	0.18135	2	0.34706	3.9254	3.9254	0.25851	0.25851	485.44	469.01	431.86	401.52
5	2	2	0	-1.511	1.198	1	2	0.20791	0.1106	1	0.37357	1.0496	1.0496	0.87743	0.87743	391.63	358.9	465.8	499.18
5	2	2	0	0.10615	-0.90624	2	1	0.83357	0.24069	2	0.4029	-2.187	-2.187	-3.2593	-3.2593	380.58	382.92	478.56	454.16
5	2	2	0	-0.23108	0.84313	1	2	0.13368	0.18128	2	0.5961	0.84729	0.84729	-2.6098	-2.6098	422.78	417.18	505.49	530.72
5	2	2	0	-1.1738	-0.5514	1	2	0.31833	0.44702	2	0.50235	3.3116	3.3116	0.93374	0.93374	489.56	457.47	501.61	485.88
5	2	2	0	1.0489	0.48829	2	2	0.29201	0.25938	2	0.39179	-0.64262	-0.64262	0.40513	0.40513	518.13	550.49	515.44	530.19
5	2	2	0	-2.4537	-1.198	1	1	0.15423	0.14488	1	0.32862	-2.1961	-2.1961	2.7326	2.7326	499.27	433.29	442.4	412.82
5	2	2	0	-1.7513	-1.8445	1	1	0.30217	0.10468	2	0.37646	-3.0614	-3.0614	-1.4384	-1.4384	511.29	462.1	452.34	406.62
5	2	2	0	-1.0489	-1.4897	1	1	0.052548	0.2859	2	0.36025	-0.58616	-0.58616	-0.39553	-0.39553	447.55	421.24	412.38	378.38
5	2	2	0	-0.34644	-1.1349	2	2	0.52597	0.73584	2	0.43098	1.4148	1.4148	-2.4939	-2.4939	461	451.86	519.01	486.08
5	2	2	0	-1.6264	-1.7814	1	1	0.21761	0.21294	2	0.35597	3.3293	3.3293	2.7215	2.7215	505.27	459.97	476.89	430.26
5	2	2	0	2.3288	0.13345	2	2	0.20986	0.701	1	0.34071	2.3876	2.3876	0.23229	0.23229	515.73	589.99	465.57	469.17
5	2	2	0	-2.9063	-2.428	1	1	0.057139	0.51909	2	0.38231	-0.16165	-0.16165	3.4038	3.4038	409.71	346.39	468.65	407.32
5	2	2	0	1.6264	-0.22139	2	2	0.40928	0.60254	2	0.36127	-3.4137	-3.4137	3.909	3.909	412.15	452.74	451.2	445.47
5	2	2	0	-2.2039	-2.0732	1	1	0.31725	0.18177	2	0.45109	-1.4616	-1.4616	-0.18601	-0.18601	421.29	370.93	450.28	399.47
5	2	2	0	-1.5015	-1.7183	1	1	0.15781	1.5274	2	0.48397	-1.6072	-1.6072	-2.3509	-2.3509	434.97	398.83	398.69	361.02
5	2	2	0	0.92395	-0.57623	2	1	0.098136	0.040708	2	0.29459	-3.7205	-3.7205	-0.83628	-0.83628	474.34	500.34	418.19	404.5
5	2	2	0	0.22152	0.070347	2	2	0.59164	0.25088	2	0.34946	-0.20029	-0.20029	0.83122	0.83122	434.7	440.3	518.8	520.91
5	2	2	0	-0.48092	0.71692	1	2	0.29991	0.12571	2	0.38358	0.17156	0.17156	3.236	3.236	398.24	387.33	501.82	523.04
5	2	2	0	-0.79903	-1.3635	1	1	0.48027	1.3216	1	0.45964	0.54809	0.54809	-3.4441	-3.4441	433.73	414.17	489.47	452.4
5	2	2	0	-0.096592	-1.0087	2	1	0.38741	0.41003	2	0.41392	-0.62636	-0.62636	-0.95161	-0.95161	500.97	498.19	480.31	453.13
5	2	2	0	-1.3765	-0.65381	1	1	0.081069	0.11513	2	0.6306	1.8286	1.8286	0.11663	0.11663	468.01	432.24	392.29	377.75
5	2	2	0	-2.6565	-0.29898	1	1	0.054376	0.085387	1	0.36913	-1.7723	-1.7723	-1.301	-1.301	427.38	366.59	388.64	381.99
5	2	2	0	0.79903	0.36208	2	2	0.22797	0.84491	1	0.42911	-0.73597	-0.73597	1.8781	1.8781	517	541.42	467.8	477.69
5	2	2	0	2.079	0.0072416	2	2	0.35775	0.44507	1	0.7054	-0.41695	-0.41695	2.5219	2.5219	429.07	483.82	440.41	440.6
5	2	2	0	-1.9541	0.055864	1	2	0.085541	0.32569	2	0.4603	-3.1119	-3.1119	-0.58659	-0.58659	393.49	351.49	523.18	524.87
5	2	2	0	1.3765	-0.3476	1	2	0.58766	0.6745	1	0.46123	0.67026	0.67026	-0.82819	-0.82819	455.48	493.18	488.47	478.76
5	2	2	0	2.6565	-0.70244	2	1	0.34898	0.43261	1	0.50777	2.9118	2.9118	-1.6275	-1.6275	373.44	435.37	475.51	456.6
5	2	2	0	-1.2516	-0.59071	1	1	0.42691	0.10247	2	0.61482	-3.2077	-3.2077	-0.49211	-0.49211	470.05	437.26	391.72	378.58
5	2	2	0	-0.54918	-1.2373	1	1	1.1197	0.11097	2	0.37984	0.028019	0.028019	3.6464	3.6464	417.37	404.34	394.53	367.32
5	2	2	0	0.15325	-0.88244	1	1	0.43977	0.37434	1	0.31218	1.1293	1.1293	2.6314	2.6314	393.64	397.14	430.43	409.04
5	2	2	0	0.85569	-0.5276	1	1	1.255	0.26448	2	0.39678	3.8186	3.8186	-3.3694	-3.3694	423.68	445.15	432.31	419.34
5	2	2	0	3.9364	-0.055864	2	1	0.21514	0.384	1	0.43711	-3.0475	-3.0475	-3.7124	-3.7124	391.23	491.11	412.97	411.64
5	2	2	0	3.234	0.59071	2	2	0.60579	0.39651	2	0.36193	-0.23147	-0.23147	-1.0943	-1.0943	415.44	500.76	465.7	481.86
5	2	2	0	2.5316	1.2373	2	1	0.26282	0.16182	1	0.39495	1.8595	1.8595	0.93435	0.93435	396.21	458.6	381.99	410.29
5	2	2	0	1.5581	-0.17276	2	2	0.49346	0.52808	1	0.36807	1.7799	1.7799	-1.6173	-1.6173	452.04	494.61	462.63	458.03
5	2	2	0	0.27818	-0.81934	2	1	2.109	0.32285	1	0.61898	-0.90183	-0.90183	-1.0903	-1.0903	479.64	487.41	371.54	354.37
5	2	2	0	-1.0018	-1.4659	1	1	2.0126	1.8648	2	0.33912	-2.1495	-2.1495	0.57162	0.57162	485.15	457.87	379	348.23
5	2	2	0	1.8291	1.8839	2	2	0.16012	0.18093	2	0.54795	-1.3246	-1.3246	-0.67233	-0.67233	446.77	496.56	487.3	543.32
5	2	2	0	-2.2817	-1.1111	1	2	0.18322	1.4224	2	0.44306	-3.763	-3.763	3.8511	3.8511	522.95	458.38	503.59	472.29
5	2	2	0	1.1267	2.5304	1	2	0.17228	0.20845	1	0.44055	-1.6797	-1.6797	-3.1216	-3.1216	396.18	422.82	438.22	507.19
5	2	2	0	-1.5793	-1.7576	1	1	0.82364	0.90618	1	0.33405	2.9276	2.9276	-2.3645	-2.3645	371.67	339.27	475.52	429.61
5	2	2	0	-0.87685	-2.4042	1	1	0.50629	0.088833	2	0.38424	-2.9158	-2.9158	-2.0112	-2.0112	454.89	432.42	397.78	346.2
5	2	2	0	-0.17441	-2.0494	2	1	0.28164	0.027302	1	0.36347	2.7663	2.7663	-2.2845	-2.2845	481.18	476.36	400.97	356.21
5	2	2	0	2.4066	2.1756	2	2	0.23852	0.48005	1	0.32407	2.6863	2.6863	-0.77401	-0.77401	390.92	449.22	393.5	446.19
5	2	2	0	3.6866	1.8208	2	2	0.14433	0.42593	1	0.35124	1.8807	1.8807	-1.3797	-1.3797	491.32	607.92	461.14	512.28
5	2	2	0	2.9842	1.4659	2	2	0.12402	0.49031	1	0.29797	1.1591	1.1591	-2.6674	-2.6674	517.2	614.49	460.47	501.16
5	2	2	0	-1.4544	-1.6945	1	1	0.12781	0.5646	1	0.50739	3.7006	3.7006	0.34915	0.34915	376.14	345.83	460.95	417.97
5	2	2	0	2.2817	1.1111	2	2	1.7552	0.82213	2	0.35779	2.4423	2.4423	-3.0157	-3.0157	442.5	504.84	504.23	537.65
5	2	2	0	1.5793	0.75623	1	2	0.76096	0.58992	1	0.74364	-3.4536	-3.4536	1.9478	1.9478	376.7	412.68	481.43	502.93
5	2	2	0	2.8592	0.40139	2	1	0.23479	1.0687	1	0.34106	-2.8795	-2.8795	-3.3299	-3.3299	401.15	473.19	406.58	416.11
5	2	2	0	4.1392	1.048	2	2	0.22816	0.45601	1	0.31116	-1.7748	-1.7748	2.4557	2.4557	424.6	539.28	518.01	550.34
5	2	2	0	3.4367	1.6945	2	2	0.20535	0.43403	1	0.47706	-2.0387	-2.0387	-1.718	-1.718	419.53	511.65	427.32	471.26
5	2	2	0	2.7343	1.3397	2	2	0.57899	0.07277	2	0.37444	2.1627	2.1627	-2.6928	-2.6928	432.49	506.49	486.62	525.77
5	2	2	0	2.0319	0.98486	2	1	1.1535	0.78757	2	0.33469	-1.297	-1.297	-1.373	-1.373	381.25	428.73	419.34	443.89
5	2	2	0	-2.7343	-1.3397	1	1	1.1002	0.46235	1	0.37779	1.358	1.358	3.6342	3.6342	482.62	412.11	417.32	386.24
5	2	2	0	-2.0319	-0.98486	1	1	0.42769	1.5845	1	0.27514	-3.011	-3.011	0.77998	0.77998	405.18	360.31	487.55	460.59
5	2	2	0	1.3294	1.6314	2	2	0.11501	0.10459	2	1.3554	0.11159	0.11159	1.6145	1.6145	496.07	535.66	507.68	557.85
5	2	2	0	-1.3294	-0.63002	1	1	0.54302	0.51397	1	0.27682	-1.9635	-1.9635	-1.4768	-1.4768	489.93	453.72	517.22	498.74
5	2	2	0	0.627	2.278	2	2	0.89973	0.45029	2	0.31474	2.3849	2.3849	3.7957	3.7957	470.16	487.5	378.64	431.89
5	2	2	0	-0.627	-0.27518	1	1	0.57585	0.41276	1	0.31807	3.6011	3.6011	-2.5789	-2.5789	451.2	435.15	515.19	507.06
5	2	2	0	-0.075433	1.9232	1	2	0.076895	0.32645	2	0.40406	1.6166	1.6166	-1.3599	-1.3599	428.7	426.84	414.64	463.36
5	2	2	0	0.075433	0.079658	2	1	0.21463	0.084404	2	0.45551	2.2975	2.2975	-1.3601	-1.3601	505.27	507.47	389.16	390.95
5	2	2	0	1.2045	1.5683	2	2	8.4411	0.17103	2	0.60685	-1.358	-1.358	-2.8141	-2.8141	459.87	493	518.79	567.98
5	2	2	0	2.4845	1.2135	2	1	0.28108	2.5756	2	0.77896	0.95784	0.95784	1.2778	1.2778	491.81	567.7	410.31	440.1
5	2	2	0	-1.2045	0.4345	1	2	0.4939	0.62789	1	0.48232	0.43826	0.43826	0.32115	0.32115	507.23	473.14	501.05	513.79
5	2	2	0	1.782	1.8601	2	2	1.0823	1.2613	2	0.26493	1.2577	1.2577	0.80745	0.80745	458.55	508.27	443.03	493.28
5	2	2	0	-2.4845	-0.21208	1	1	0.21587	0.41717	1	0.70389	3.1074	3.1074	-1.673	-1.673	458.84	397.5	432.74	427.47
[truncated: 7,601 more rows]
