# Supplementary material for: Confidence as a Common Currency between Vision and Audition
Source: PLoS One. 2016 Jan 25;11(1):e0147901. doi: 10.1371/journal.pone.0147901 (PMC4726649; doi:10.1371/journal.pone.0147901)
Supplement: S1 File — (ZIP) [file pone.0147901.s001.zip › data/info.txt]

the data is provided as a matlab structure and as a csv file.

the fields of the matlab structure and the columns of the csv file are as follows:

'sub': the subject number
'task1': the task number (1 for visual, 2 for auditory) for the first trial of each pair
'task2': idem for the second trial
'across': code whether the tasks are different (across=1) or identical (across=0)
'x1': the relevant stimulus variable for the first trial of each pair (difference of orientation or log-Frequency between the two stimuli in the first trial)
'x2': idem for the second trial
'resp1': the response of the observer in the first trial (coded as 1 vs. 2)
'resp2': idem for the second trial
'resp1RT': the response time for the first trial
'resp2RT': idem for the second trial
'conf': the confidence response (1 = more confident in the first trial, 2 = more confident in the second trial)
'confRT': the response time for the confidence judgment
'O1_stim1': the orientation of the first stimulus in the first trial
'O1_stim2': the orientation of the second stimulus in the first trial
'O2_stim1': the orientation of the first stimulus in the second trial
'O2_stim2': the orientation of the second stimulus in the second trial
'F1_stim1': the pitch of the first stimulus in the first trial
'F1_stim2': the pitch of the second stimulus in the first trial
'F2_stim1': the pitch of the first stimulus in the second trial
'F2_stim2': the pitch of the second stimulus in the second trial
